# Supplementary material for: Role of Milk Intake in Modulating Serum Lipid Profiles and Gut Metabolites
Source: Metabolites. 2024 Dec 7;14(12):688. doi: 10.3390/metabo14120688 (PMC11676809; doi:10.3390/metabo14120688)
Supplement: Supplementary file 1 [file metabolites-14-00688-s001.zip]

Archive with 1 entries (1 files):
- metabolites-3349452-supplementary.xlsx
