# Supplementary material for: Role of Milk Intake in Modulating Serum Lipid Profiles and Gut Metabolites
Source: Metabolites. 2024 Dec 7;14(12):688. doi: 10.3390/metabo14120688 (PMC11676809; doi:10.3390/metabo14120688)
Supplement: Supplementary file 1 [file metabolites-14-00688-s001.zip › metabolites-3349452-supplementary.xlsx]

## Sheet: Table S1
Table S1: Dietary components of experimental diet
crude protein	≥	0.15
crude fat	≥	0.05
energy value		4200 kcal/kg
Amino acids (% of diet)
arginine	≥	0.0075
lysine	≥	0.012
methionine	≥	0.0032
tryptophan	≥	0.0034
histidine	≥	0.004
isoleucine	≥	0.0139
phenylalanine	≥	0.0083
tyrosine	≥	0.0057
threonine	≥	0.007
valine	≥	0.0091
Mineral content:
calcium	≥	0.0059
phosphorus	≥	0.003
potassium	≥	0.0061
sodium	≥	0.0015
magnesium	≥	0.0006
iron	≥	140 ppm
zinc	≥	9.2 ppm
manganese	≥	3.6 ppm
copper	≥	1.6 ppm
iodine	≥	1.6 ppm
selenium	≥	0.1 ppm
cobalt	≥	1.1 ppm
fluorine	≥	0.024 ppm
Vitamin content
Vitamin A	≥	2 mg/kg
Vitamin D	≥	2484 IU/kg
Vitamin K	≥	4.0 ppm
Vitamin E	≥	3 mg/kg
Thiamine, B1	≥	20 ppm
riboflavin	≥	15 ppm
nicotinic acid	≥	90 ppm
pantothenic acid	≥	40 ppm
Vitamin B6	≥	6 ppm
choline	≥	20000 ppm
folic acid	≥	2 ppm
Vitamin B7	≥	0.6 ppm
Vitamin B12	≥	10 ppm
nositol	≥	100 ppm

## Sheet: Table S2
Table S2: Analysis of composition in Buffalo milk and Holstein cow milk
	BM										HM
Fat	7.21	7.14	7.86	6.99	6.77	7.48	7.02	4.97	7.32	7.26	3.86	3.85	3.97	3.81	4.4	4.02	3.88	4.03	4.25	4.01
Protein	4.38	4.33	4.55	4.27	4.21	4.56	4.26	4.12	4.44	4.41	3.29	3.25	3.27	3.31	3.59	3.35	3.2	3.32	3.29	3.25
Total milk solid	17.36	17.15	18.33	16.96	16.65	18.03	17.07	14.64	17.44	17.24	12.6	12.45	12.68	12.47	13.47	12.8	12.48	12.75	13.25	12.96
No-fat total milk solid	9.55	9.45	9.7	9.45	9.37	9.77	9.48	9.37	10.09	10.23	8.55	8.44	8.57	8.54	8.85	8.63	8.44	8.58	8.99	8.94
Lactose	4.87	4.81	4.96	4.95	4.91	4.98	5	4.94	5.74	5.77	4.93	4.84	5.03	4.94	4.97	4.97	4.99	4.95	5.29	5.39

## Sheet: Table S3
Table S3: Body weight of the hamsters
Days	NC										BM										HM
0	123.47	122.86	138.62	131.65	142.75	134.85	129.93	131.63	128.54	143.82	128.08	138.68	124.89	137.48	121.35	148.68	130.97	122.47	132.45	125.43	133.8	123.95	146.28	132.68	134.94	128.5	120.57	120.5	132.28	124.58
3	131.61	139.69	147.39	140.32	152.03	141.56	145.93	137.24	148.43	135.9	121.58	127.81	140.73	135.19	122.18	148.38	128.62	122.18	134.25	124.98	136.32	128.98	149.71	132.68	135.94	124.38	130.63	120.89	127.87	123.04
6	133.69	148.29	146.32	145.98	137.52	152.42	156.17	154.36	156.29	142.09	131.73	146.18	124.36	140.06	125.34	149.36	130.94	131.48	137.56	130.92	140.28	132.37	154.64	137.65	129.69	133.67	130.68	126.39	134.8	127.84
9	142.32	157.26	150.74	165.27	168.13	150.69	152.8	145.58	156.12	162.83	134.55	151.6	128.44	145.84	140.8	150.32	131.2	137.14	130.67	136.45	145.02	140.73	159.06	143.36	140.68	135.45	138.78	133.83	131.09	132.24
12	147.42	159.67	150.23	150.42	164.37	162.05	147.23	153.69	163.52	161.23	132.58	154.21	138.72	149.87	135.34	152.07	132.29	127.83	142.6	138.42	148.47	146.15	159.55	145.54	142.98	138.41	144.36	137.2	133.64	133.23
15	163.65	149.62	154.7	167.45	167.23	150.45	152.89	158.21	152.89	150.39	138.18	150.54	127.17	149.25	127.61	149.6	136.97	140.69	140.6	142.69	147.35	147.1	155.77	143.79	145.73	138.98	147.62	142.46	134.82	132.2
18	168.73	158.23	139.82	148.51	159.48	148.29	158.23	163.39	142.89	163.89	130.27	154.9	139.24	153.9	124.9	150.53	140.23	133.09	124.95	139.64	149.79	149.72	160.61	144.5	128.97	140.77	150.56	147.77	136.48	137.74
21	165.64	160.24	149.68	156.89	148.83	167.53	150.38	146.98	149.67	169.83	132.71	156.41	142.58	160.61	126.08	152.11	142.17	135.03	126.29	142.57	151.03	149.71	158.28	143.89	129.98	142.89	154.32	152.06	142.98	140.83
24	175.33	165.27	169.75	165.83	156.57	147.24	148	152.87	156.48	174.87	135.98	160.47	147.98	162.27	129.81	155.98	145.91	136.98	127.82	145.38	154.24	153.29	160.8	148.74	134.22	144.73	158.89	158.37	149.78	149.98
27	168.29	164.79	177.24	169.95	156.71	147.83	155.77	150.4	156.46	177.9	137.64	168.74	150.2	170.5	128.64	158.22	148.69	137.9	128.99	148.39	155.79	155.4	164.28	150.88	139.99	147.19	163.84	165.84	143.28	145.68
30	175.7	168.97	180.47	174.58	162.4	153.05	160.16	147.47	163.25	180.35	139.09	168.94	152.78	172.04	129.68	157.91	149.98	139.4	126.97	149.27	160.77	155.83	170.08	152.72	142.13	147.1	162.56	168.42	143.06	146.92
33	172.62	164.1	173.29	183.08	160.09	154.73	161.41	147.05	164.21	187.25	140.56	169.72	155.86	175.63	130.93	157.46	154.52	139.73	128.37	151.87	161.91	159.21	175.48	153.34	142.87	148.57	165.18	172.89	145.3	148.31
36	180.03	166.7	186.88	177.93	169.9	157.85	168.04	153.96	169.54	194.89	143.92	175.43	160.39	177.76	133.29	161.5	155.42	141.07	131.13	156.32	167.82	161.77	182.12	158.87	147.4	146.72	161.34	175.89	147.53	150.71
39	180.24	165.43	191.63	176.15	165.19	157.62	166.38	154.39	165.29	193.34	142.71	174.8	157.91	178.91	130.19	161.15	154.21	140.57	128.97	157.36	172.62	161.52	180.08	154.62	147.2	149.67	169.43	176.09	145.85	149.14
42	182.89	169.26	191.07	181.91	172.42	156.89	167.22	159.42	167.32	194.58	143.98	175.18	156.9	180.34	134.89	162.89	158.9	140.3	129.02	156.13	174.25	162.18	184.11	159.18	149.15	148.72	169.69	139.74	147.08	149.68
45	178.54	173.54	192.54	182.46	172.54	158.24	164.58	159.42	169.27	201.48	147.31	178.36	169.03	184.47	135.24	163.54	158.1	140.7	132.79	158.02	177.94	162.04	187.42	162.81	150.29	150.03	173.2	176.03	148.43	154.34
48	169.87	178.24	178.68	184.34	186.54	164.28	165.85	165.24	169.33	202.58	147.28	177.78	163.18	186.3	135.58	162.7	157.9	141.79	134.78	160.12	179.84	165.35	193.15	165.5	152.22	150.4	173.82	180.39	151.64	155.72
51	167.51	178.21	162.82	191.42	207.76	167.33	176.38	167.87	171.52	211.36	146.73	175.96	163.43	186.12	136.45	162.91	158.42	141.95	134.09	158.78	177.4	160.97	190.12	159.63	149.54	149.43	174.03	181.31	150.67	157.81
54	166.53	178.73	161.38	193.85	205.48	163.97	169.53	169.94	178.3	209.46	146.52	177.45	164.33	187.48	135.86	162.85	158.45	141.87	133.76	160.7	179.04	162.48	192.04	157.45	147.73	148.73	173.63	181.85	149.41	156.25
57	171.39	183.29	164.35	195.43	209.48	168.45	182.44	174.87	171.96	216.45	146.68	178.83	165.34	187.43	136.86	161.04	158.86	142.29	133.71	159.46	183.49	164.39	196.69	160.36	150.43	146.93	176.86	182.84	151.97	160.48

## Sheet: Table S4
Table S4: Serum TG, TC, LDL-c, HDL-c levels, and LDL-c/HDL-c ratio of the hamsters
	Weeks	NC										BM										HM
TG	0	5.05	4.23	1.35	1.21	2.46	4.93	2.05	1.2	1.53	1.25	3.04	4.09	2.59	2.14	3.55	2.84	2.13	2.44	2.17	2.82	3.34	3.6	3.52	3.42	4	3.03	2.31	2.87	2.01	2.95
	2	5.3	1.3	2.66	2.05	2.3	3.99	2.6	1.98	1.4	1.53	2.82	2.61	2.72	3	2.67	2.1	1.93	3.16	2.45	3.94	2.87	3.22	3.31	1.91	3.19	3.33	2.31	3.71	3.67	2.98
	4	6.3	3.2	1.26	2.8	1.69	2.72	3.8	1.4	4.91	5.65	4.48	2.85	2.3	2.84	1.92	2.32	3.16	2.65	3.3	2.9	2.27	2.85	2.08	3.94	2.26	1.7	2.9	2.77	2.01	2.3
	6	3.99	4.42	3.57	2.36	4.17	4.56	4.7	3.03	2.3	1.6	1.96	7.9	3.2	2.09	3.5	2.9	2.6	2.5	2.08	3.98	2.25	2.75	3.79	3.81	2.14	2.3	2.55	3.6	3.6	2.1
	8	4.63	4.1	2.38	3.02	8.02	2.02	3.6	4.32	8.3	2.14	3.92	2.41	2.37	3.31	2.65	2.18	2.94	2.63	2.31	3.5	1.83	1.3	1.79	2.81	3.63	2.02	1.5	1.36	2.2	3.8
TC	0	2.6	2.68	3.13	6.5	2.8	2.3	3.4	2.84	8.9	2.54	4.07	3.96	3.32	4.34	4.2	3.8	3.52	4.43	3.2	3.84	5.09	4.15	3.37	4.87	5.1	4.5	3.33	3.01	3.83	4.02
	2	7.2	3.21	4.53	12.05	3.9	4.3	3.68	2.67	4.52	3.1	5.19	3.53	4.18	4.72	5.5	4.77	3.85	4.2	5.04	4.23	3.86	5.92	4.79	3.79	5.1	4.89	5.51	4.61	4.34	3.59
	4	4.81	4.76	4.46	5.03	5.55	4.9	4.65	4.58	4.96	5.43	3.99	3.12	5.53	5.02	4.32	4.39	4.33	4.98	3.99	4.01	6.16	4.3	4.12	3.95	3.94	5.13	3.98	4.52	3.58	6.05
	6	14.5	3.8	15.4	4.26	3.5	5.9	5.36	11.8	6.41	6.3	4.07	4.03	4.34	3.67	3.38	4.01	4.15	3.89	4.26	3.44	3.99	3.62	5.21	4.31	4.24	4.05	3.86	4.9	4.56	4.26
	8	3.45	13.7	4.19	3.69	4.2	5.21	12.9	3.84	4.21	3.95	4.31	3.62	4.09	3.77	2.45	3.37	4.2	3.86	3.58	3.51	3.13	2.72	3.17	3.58	4.6	4.2	2.95	3.28	3.04	3.64
LDL-c	0	0.61	1.08	1.02	0.88	0.28	2.04	0.54	0.51	1.02	0.57	0.36	0.89	1.02	0.8	0.96	1.22	1.02	1.6	1.29	1.17	0.91	1.04	0.8	0.91	1.1	0.98	0.91	1.31	1.13	1.1
	2	1.33	1.6	1.26	1.06	1.29	1.98	0.84	1.4	1.08	1.11	1.44	1.34	1.03	1	1	0.8	1.23	1.21	0.97	1.19	0.99	1.51	1.19	0.95	1.53	1.35	1.64	1.29	1.07	1.18
	4	1.29	1.42	0.96	1.52	1.98	1.87	1.12	1.07	1.16	1.52	1.14	1.33	1.38	1.06	1.03	1.7	1.32	1.57	1.21	1.16	2	1.09	1.08	0.88	1.07	0.96	2.3	1.1	0.8	1.04
	6	5.24	5.38	1.83	2.06	1.83	5.4	1.52	1.88	1.84	1.2	1.4	2.01	1.36	1.26	1.32	1.41	1.52	1.48	1.37	1.68	1.2	1.09	1.81	1.38	1.34	1.36	1.15	1.48	2.07	1.02
	8	2.2	4.63	1.46	1.58	1.56	4.8	1.3	1.28	1.4	1.33	0.69	0.97	1.01	0.86	0.81	0.86	0.7	0.84	1.2	0.64	0.68	0.53	0.59	0.87	1.02	0.78	0.62	1.2	0.48	0.69
HDL-c	0	0.68	2.75	0.45	0.84	0.64	2.8	1.09	0.65	0.61	0.49	1.83	1.48	1.69	1.65	1.28	1.69	1.72	1.21	1.35	1.66	1.64	1.65	1.6	1.52	1.33	1.48	1.49	1.8	1.03	1.36
	2	0.96	1.24	1.28	1.26	1.14	1.18	2	1.3	1.02	1.3	1.71	1.62	1.45	1.65	1.11	1.44	1.59	1.33	1.37	1.3	1.26	1.92	1.6	1.32	1.67	1.61	1.73	1.33	1.4	1.29
	4	1.45	1.25	1.97	1.42	1.13	0.89	1.36	0.94	1.29	1.3	1.25	1.36	1.41	1.34	1.15	1.97	1.85	1.08	1.2	1.54	2.02	1.4	1.24	1.18	1.29	1.74	1.47	2.1	1.42	1.2
	6	3.89	3.72	1.85	1.45	1.66	1.89	1.64	1.87	0.98	1.04	1.19	1.2	1.18	1.29	0.99	1.31	1.46	1.01	1.87	1.13	1.28	1.17	1.51	1.5	1.39	1.37	1.68	1.02	1.24	1.39
	8	1.56	1.25	1.41	1.23	1.2	3.8	1.02	1.48	2.6	1.21	1.45	1.26	1.26	1.76	1.45	1.54	1.48	1.8	1.25	1.3	1.24	1.34	1.33	1.39	1.83	1.42	1.3	1.29	1.37	1.41
LDL-c/HDL-c	0	0.897059	0.392727	2.26667	1.04762	0.4375	0.728571	0.495413	0.784615	1.67213	1.16327	0.196721	0.601351	0.60355	0.484848	0.75	0.721893	0.593023	1.32231	0.955556	0.704819	0.554878	0.630303	0.5	0.598684	0.827068	0.662162	0.610738	0.727778	1.09709	0.808824
	2	1.38542	1.29032	0.984375	0.84127	1.13158	1.67797	0.42	1.07692	1.05882	0.853846	0.842105	0.82716	0.710345	0.606061	0.900901	0.555556	0.773585	0.909774	0.708029	0.915385	0.785714	0.786458	0.74375	0.719697	0.916168	0.838509	0.947977	0.969925	0.764286	0.914729
	4	0.889655	1.136	0.48731	1.07042	1.75221	2.10112	0.823529	1.1383	0.899225	1.16923	0.912	0.977941	0.978723	0.791045	0.895652	0.862944	0.713514	1.4537	1.00833	0.753247	0.990099	0.778571	0.870968	0.745763	0.829457	0.551724	1.56463	0.52381	0.56338	0.866667
	6	1.34704	1.44624	0.989189	1.42069	1.10241	2.85714	0.926829	1.00535	1.87755	1.15385	1.17647	1.55814	1.15254	1.05	1.33333	1.07634	1.0411	1.46535	0.73262	1.48673	0.9375	0.931624	1.19868	0.92	0.964029	0.992701	0.684524	1.45098	1.66935	0.733813
	8	1.41026	3.704	1.03546	1.28455	1.3	1.26316	1.27451	0.864865	0.538462	1.09917	0.475862	0.769841	0.801587	0.488636	0.558621	0.558442	0.472973	0.466667	0.96	0.492308	0.548387	0.395522	0.443609	0.625899	0.557377	0.549296	0.476923	0.930233	0.350365	0.489362

## Sheet: Table S5
Table S5: Serum metabolites
Name	NC1	NC2	NC3	NC4	NC5	NC6	NC7	NC8	NC9	NC10	BM1	BM2	BM3	BM4	BM5	BM6	BM7	BM8	BM9	BM10	HM1	HM2	HM3	HM4	HM5	HM6	HM7	HM8	HM9	HM10	QC1	QC2	QC3	QC4	QC5
(-)-Caryophyllene oxide	207255	250584	220960	243579	338472	311456	214686	216325	445318	215099	174148	209926	670372	848127	961737	631428	172293	218544	177502	196997	2.53723e+06	1.2376e+06	161294	1.2075e+06	1.46834e+07	465463	1.30697e+06	1.15862e+06	114874	143198	1.06215e+06	172841	418258	1.22547e+06	1.41093e+06
(−)-Epothilone B	346211	2.40663e+06	900913	1.08263e+06	125275	1.28559e+06	5.10001e+06	2.97389e+06	420741	784805	9.93346e+07	5.50535e+06	141384	4.0367e+06	2.22036e+07	1.10534e+07	122022	127659	185395	1.16804e+06	1.49724e+07	6.19693e+06	2.55178e+07	4.604e+07	4.10376e+07	1.42257e+06	2.55688e+07	1.90829e+07	397418	2.89277e+06	1.23798e+07	5.65615e+07	1.6494e+07	8.67629e+06	6.96564e+06
(−)-nabilone	9.56371e+08	1.9198e+09	6.93451e+08	1.00439e+09	1.25326e+09	1.79502e+09	2.29612e+09	9.90128e+08	4.90974e+08	1.12484e+09	686340	968404	208312	1.05473e+06	1.09389e+06	483652	7.34805e+06	5.91097e+06	1.69108e+06	1.83221e+06	1.85525e+06	3.3509e+06	1.02811e+06	1.31457e+06	1.02812e+06	1.43003e+06	1.48628e+06	1.23017e+06	505982	1.51535e+06	1.40336e+06	676485	1.2944e+06	1.04902e+06	1.17345e+06
(-)-Physostigmine	193071	324117	163716	175635	160842	173020	162511	162331	150534	139161	4.57091e+06	6.17651e+06	134506	5.37632e+06	5.33543e+06	5.02455e+06	122527	131593	141038	6.7134e+06	6.49182e+06	1.07486e+07	6.47786e+06	1.10496e+07	8.05833e+06	2.42505e+06	2.21458e+06	1.24966e+06	3.55739e+06	2.43413e+06	2.04363e+07	6.01461e+06	9.90518e+06	6.88262e+06	6.67074e+06
(-)-Rhododendrin	7.72491e+08	7.70837e+08	7.92858e+08	7.83463e+08	8.2794e+08	8.06004e+08	4.28846e+08	8.11141e+08	7.56769e+08	7.82728e+08	621239	655048	194283	633050	553213	312385	227031	423375	294927	1.36424e+06	1.37903e+06	2.24093e+06	794144	1.18033e+06	956501	468222	438133	437715	718496	664782	1.371e+06	340056	768172	728807	660489
(.+-.)-Limonene	3.13644e+06	3.10777e+06	3.04175e+06	3.14149e+06	3.3172e+06	2.68101e+06	2.67536e+06	2.96292e+06	3.0093e+06	2.90779e+06	1.27475e+06	7.73555e+06	593095	825185	3.43486e+06	598461	1.95839e+06	1.6437e+06	1.57427e+06	2.74816e+07	1.22162e+07	4.86134e+07	616873	1.26945e+06	691262	1.01919e+07	2.32163e+06	3.18058e+06	4.83665e+06	444065	5.69233e+06	1.46571e+06	3.61518e+06	3.29344e+06	1.78968e+06
(+)-Alantolactone	2.01863e+06	2.03373e+06	2.21712e+06	2.17521e+06	1.98603e+06	1.99183e+06	1.90922e+06	1.93974e+06	2.18284e+06	1.92569e+06	2.76743e+06	7.33991e+06	199945	1.52813e+06	3.19087e+06	382561	1.07679e+06	1.04126e+06	895412	2.79601e+07	1.10133e+07	4.17387e+07	2.74976e+06	984991	825298	6.19543e+06	2.90184e+06	3.29012e+06	9.50538e+06	644339	4.72746e+06	2.05932e+06	5.45999e+06	2.55036e+06	3.03245e+06
(+)-Allopumiliotoxin 267A	2.27366e+08	3.71695e+08	6.67232e+06	6.5068e+06	2.65416e+08	4.15302e+08	1.95853e+08	2.52483e+08	6.47732e+06	2.35831e+08	728629	2.11502e+06	944239	805068	1.78564e+06	1.73784e+06	1.70766e+07	1.48072e+06	3.53293e+06	1.29607e+06	3.29091e+06	2.03458e+06	1.30487e+06	2.05076e+06	837941	2.40624e+06	1.39943e+06	1.9176e+06	700688	1.44951e+06	1.47422e+06	952871	1.76507e+06	1.45897e+06	1.19517e+06
(+)-Carpaine	368854	911592	1.8513e+06	512480	360612	5.94864e+06	7.87456e+06	843402	371335	1.37306e+06	66562.3	55488.2	65902.8	63745.6	56712.7	61854.9	67406.5	73402.3	70285.8	59531.1	52925.3	54752.6	63159.7	50808	60699	56181.6	60837.2	57071.9	50718.6	58823.3	48157.9	60624.4	55094	56040.8	68166.6
(+)-castanospermine	1.41752e+07	2.07846e+07	1.05924e+07	1.58508e+07	9.39412e+06	6.85051e+06	6.80007e+06	1.03135e+07	5.23436e+06	7.80827e+06	897381	973955	1.02459e+06	995093	1.03737e+06	900351	148314	1.04156e+06	1.02931e+06	918786	260698	145730	916293	264656	995878	820344	897890	848149	913174	894467	1.26391e+06	1.15455e+06	1.00913e+06	145693	190164
(+)-Corydaline	5.00287e+07	5.26856e+07	5.12037e+07	5.10466e+07	5.02999e+07	4.82659e+07	5.27914e+07	4.85513e+07	4.73803e+07	4.70043e+07	1.66307e+06	1.31711e+06	218310	1.69467e+06	2.04833e+06	421158	4.41051e+06	4.0763e+06	4.99443e+06	1.22114e+06	3.31203e+06	2.85813e+06	1.74805e+06	3.15796e+06	2.29371e+06	797769	978463	952995	1.29424e+06	719784	3.66836e+06	1.17407e+06	2.5088e+06	2.04027e+06	1.71562e+06
(+)-Gallocatechin	973045	1.09003e+06	938664	1.05925e+06	876769	1.02811e+06	1.74839e+06	855308	884437	953867	338597	906581	1.08467e+06	1.33055e+06	1.71377e+06	8.9111e+06	1.73266e+06	1.70284e+06	37367.8	1.07428e+06	1.63542e+06	1.89386e+06	1.21208e+06	1.39874e+06	1.85058e+06	1.44152e+06	1.43107e+06	1.34013e+06	634903	2.81505e+06	3.74022e+08	1.56633e+08	1.65194e+08	1.57241e+08	1.26918e+08
(+)-Nootkatone	5.81135e+07	3.80275e+07	5.10879e+07	4.10526e+07	6.42726e+07	4.60244e+07	5.20092e+07	4.443e+07	4.68652e+07	6.04094e+07	1.93434e+06	1.51352e+06	1.49926e+06	2.58689e+06	5.24259e+06	1.0375e+06	2.42596e+06	855910	2.31139e+06	3.01564e+06	7.77534e+06	2.4977e+07	4.33831e+06	2.21749e+07	1.87339e+07	1.18976e+06	4.54855e+06	5.03013e+06	2.09795e+06	1.34592e+07	6.11949e+06	2.41117e+06	2.56077e+06	1.69299e+06	1.62787e+06
(+/-)11(12)-EET	1.47852e+06	4.44557e+06	2.81506e+06	3.603e+06	1.59648e+06	2.80356e+06	2.17796e+06	4.59451e+06	3.36903e+06	2.0322e+06	2.26918e+07	1.13698e+08	1.00462e+06	1.33352e+08	1.28001e+08	3.68768e+06	1.48198e+06	1.49902e+06	959146	1.38618e+07	2.05435e+09	3.09721e+08	5.8388e+07	5.28424e+08	1.53591e+08	3.58888e+07	6.74465e+07	9.89621e+07	8.08002e+06	9.50766e+07	2.17732e+08	1.34763e+07	1.87655e+08	1.9427e+08	1.82241e+08
(+/-)12(13)-DiHOME	1.33561e+06	1.22859e+06	1.42675e+06	1.00978e+06	1.72201e+06	1.3201e+06	929291	1.62334e+06	1.85563e+06	1.89195e+06	7.20668e+07	2.94484e+06	2.66669e+06	1.81797e+06	1.74371e+07	2.87502e+06	480503	1.28192e+06	1.40153e+06	3.3308e+07	7.03605e+07	2.70932e+07	1.13724e+08	1.6643e+08	4.09245e+07	5.26587e+06	2.72407e+07	1.20669e+07	2.1575e+06	2.86976e+07	5.03396e+07	2.27477e+06	4.16005e+07	4.6957e+06	2.77193e+06
(+/-)5(6)-DiHET	254353	338353	241293	247257	224028	260659	220899	258000	254120	210129	3.34801e+06	3.11518e+06	117424	1.32159e+06	2.43232e+06	1.7354e+06	148531	178393	152340	2.66049e+06	7.66841e+06	5.65443e+06	4.4277e+06	5.98309e+07	6.48552e+07	3.48863e+06	1.22893e+06	909235	2.44079e+06	1.0982e+07	8.4577e+06	1.69202e+06	6.50829e+06	4.82941e+06	4.15551e+06
(+/-)9,10-dihydroxy-12Z-octadecenoic acid	3.59323e+07	2.82973e+07	2.73863e+07	4.05859e+07	1.83287e+07	1.99537e+07	3.2167e+07	5.35215e+07	2.27979e+07	2.68595e+07	4.83516e+08	4.50253e+06	656574	6.24817e+06	5.23552e+06	2.94178e+06	6.69437e+06	2.47367e+06	2.69847e+06	6.12622e+06	757795	1.87061e+06	2.09075e+06	648332	1.04826e+06	1.17867e+06	1.44694e+06	1.37536e+06	1.73206e+06	1.17053e+06	3.64145e+06	1.81288e+07	1.34685e+07	1.41756e+07	1.39387e+07
(+/-)9-HpODE	5.13806e+06	4.45206e+06	3.59874e+06	7.44712e+06	3.63874e+06	2.06852e+06	5.60934e+06	1.37673e+07	3.61464e+06	4.20847e+06	2.73212e+08	5.88688e+07	691767	1.95076e+07	8.62866e+06	1.87147e+07	5.94299e+06	2.32957e+07	2.45115e+07	3.63567e+07	772928	616873	620788	840891	454765	425425	504825	559225	703689	487451	1.49922e+07	3.13571e+07	3.0306e+07	3.37611e+07	2.9566e+07
(+/-)-C75	840615	1.73133e+06	6.69161e+06	3.11587e+06	3.99391e+06	1.77932e+07	2.5677e+06	2.96601e+06	1.40544e+07	1.33481e+07	617730	530138	652439	549176	584852	516352	608867	681280	490823	548037	610735	198550	517781	556122	370040	576950	492542	555185	501144	503190	358225	621716	144759	550065	486294
(+/-)-Camphor	2.46403e+06	2.60147e+06	2.313e+06	2.63585e+06	1.67931e+06	1.43775e+06	1.99038e+06	1.50569e+06	1.76763e+06	2.76567e+06	1.36283e+06	1.6822e+06	1.07489e+06	1.85335e+06	2.03616e+06	1.30653e+06	610053	523173	1.75162e+06	3.45059e+06	6.38364e+06	3.87756e+07	1.14715e+06	2.93763e+06	1.60998e+06	6.5852e+06	1.77963e+06	1.5634e+06	1.72441e+06	1.68956e+06	3.04263e+06	1.19773e+06	1.75039e+06	1.08019e+06	1.57305e+06
(+/-)-Muscone	2.967e+07	1.9527e+07	1.78429e+07	2.17326e+07	2.49839e+07	7.58334e+06	1.29978e+07	1.88233e+07	2.48092e+07	2.57155e+07	2.59315e+06	7.40516e+06	358263	3.83285e+06	1.20901e+07	511813	707746	8.67612e+06	2.16937e+06	1.13582e+07	1.06837e+08	2.17017e+07	828785	1.21747e+06	754600	1.17054e+08	2.2944e+06	1.78739e+06	1.18331e+07	769949	1.91516e+07	1.69377e+07	4.91785e+06	2.96715e+06	3.3412e+06
(+/-)-nicotine	1.3837e+06	1.375e+06	1.40023e+06	1.44206e+06	1.36845e+06	1.53793e+06	1.39075e+06	1.34828e+06	1.37518e+06	1.308e+06	1.00061e+07	4.33161e+07	1.48386e+07	3.68901e+07	4.66723e+07	3.38139e+07	1.45683e+06	1.738e+06	1.35035e+06	5.52635e+07	6.12326e+07	5.53285e+07	3.98323e+07	3.54264e+07	3.55922e+07	6.4751e+07	6.76279e+06	2.47647e+07	2.4325e+07	2.53565e+07	5.74571e+07	4.10327e+07	3.15337e+07	4.03976e+07	3.84078e+07
(±)11(12)-EET	657777	551315	627466	726184	648967	669805	724316	835509	792542	750536	3.63869e+06	5.23444e+06	253792	9.66897e+06	9.73406e+06	1.14719e+06	1.17996e+06	928410	691694	1.78796e+06	3.35849e+07	1.41338e+07	6.17981e+06	2.98433e+07	1.18891e+07	6.29413e+06	6.96829e+06	1.34666e+07	1.34832e+06	1.11054e+07	8.66077e+06	806067	8.92492e+06	5.46341e+06	8.78696e+06
(±)13-HODE	400005	823136	790121	905849	622362	2.02743e+07	836791	1.13173e+06	1.20141e+06	515263	2.79292e+08	5.25115e+06	627687	9.40972e+06	7.53403e+06	5.43868e+06	7.07936e+06	3.33466e+06	4.96034e+06	6.13721e+06	3.36181e+06	1.72567e+06	1.92232e+06	1.94939e+06	557829	1.12314e+06	1.48302e+06	1.35007e+06	1.48231e+06	926495	3.93841e+06	1.38421e+07	1.38162e+07	1.50767e+07	1.41574e+07
(±)5-iPF2?-VI	3.4864e+06	1.4391e+06	336529	315508	1.03675e+06	837990	2.2684e+06	2.25015e+06	984242	1.25602e+06	1.9834e+07	2.84245e+06	148874	1.32722e+06	4.08714e+06	1.21389e+06	4.99396e+06	776514	444815	1.23462e+06	175866	165866	140053	153789	233945	162329	146372	145229	150222	191319	797136	2.25216e+06	3.84996e+06	2.26266e+06	1.91714e+06
(±)9-HpODE	5.91603e+06	2.78428e+06	3.85667e+06	7.90951e+06	1.60692e+06	4.30546e+06	4.1771e+06	1.01745e+07	3.79734e+06	3.35222e+06	3.5702e+07	1.12369e+06	516089	5.58753e+06	2.82687e+06	5.63881e+06	2.79694e+06	824109	4.32104e+06	352151	1.07538e+07	2.98037e+06	799785	3.58906e+06	2.45669e+06	2.27396e+07	6.71435e+06	2.52802e+06	603651	2.4083e+06	457077	2.67972e+06	1.98959e+06	1.47382e+06	1.61861e+06
(10S)-Juvenile hormone III diol	2.40557e+07	1.64671e+07	1.71133e+07	3.78473e+07	2.24477e+07	4.93869e+07	2.4653e+07	6.82619e+07	2.20869e+07	3.63257e+07	1.28904e+08	4.74573e+07	80326.9	9.86121e+06	7.01536e+06	2.27694e+07	2.59705e+06	1.11051e+07	1.52578e+07	2.05592e+07	312705	439359	294572	360311	324866	371008	318771	343765	426507	357353	6.02394e+06	2.10976e+07	2.11067e+07	1.96492e+07	2.21248e+07
(11R,23R)-14,17,20-Trihydroxy-23-(octanoyloxy)-14,20-dioxido-8,26-dioxo-9,13,15,19,21,25-hexaoxa-14lambda~5~,20lambda~5~-diphosphatritriacontan-11-yl henicosanoate	404497	514433	453978	382147	480726	463350	513612	416142	456920	483921	3.59146e+06	298127	71765.1	4.32295e+06	5.20785e+06	97172.5	72056.8	76879	72066	440863	7.41712e+06	2.63828e+06	3.56513e+06	1.50759e+07	3.48689e+07	3.02219e+06	4.07749e+06	727800	982942	320830	1.20375e+07	198553	363208	3.28879e+06	3.14878e+06
(12Z)-9,10,11-trihydroxyoctadec-12-enoic acid	9.08829e+06	8.74108e+06	8.54302e+06	8.20576e+06	8.91716e+06	9.3829e+06	9.08986e+06	7.57658e+06	8.50105e+06	8.40794e+06	145699	380498	133955	166193	169818	147010	445587	1.26652e+06	578898	305641	396289	254108	156959	301825	198874	154787	134095	214347	199639	184771	286757	160891	195839	211024	190043
(14R)-20-Amino-1-(3,4-dimethyl-5-propyl-2-furyl)-17-hydroxy-17-oxido-11-oxo-12,16,18-trioxa-17lambda~5~-phosphaicosan-14-yl 11-(3,4-dimethyl-5-pentyl-2-furyl)undecanoate	2.1669e+08	2.43064e+08	2.45275e+08	3.12913e+08	3.77526e+08	1.58479e+08	1.57525e+08	5.92789e+08	2.48007e+08	3.33154e+08	4.86407e+07	2.31692e+07	4.90984e+06	1.06266e+07	4.70245e+07	2.48111e+07	1.30343e+07	4.12442e+07	2.59046e+07	2.74879e+07	894680	153488	79411.1	111576	282527	229559	276056	258050	196888	75045	5.68955e+07	7.04666e+07	3.14433e+07	2.83329e+07	2.71693e+07
(14R)-20-Amino-1-(3,4-dimethyl-5-propyl-2-furyl)-17-hydroxy-17-oxido-11-oxo-12,16,18-trioxa-17lambda~5~-phosphaicosan-14-yl 13-(3,4-dimethyl-5-pentyl-2-furyl)tridecanoate	2.0444e+07	2.0659e+07	1.36913e+07	1.83958e+07	2.81489e+07	9.97992e+06	8.13099e+06	2.84662e+07	1.75659e+07	2.05102e+07	1.86992e+06	1.39953e+06	639804	465605	2.86221e+06	1.58136e+06	995941	2.01748e+06	1.35023e+06	1.17267e+06	323735	112469	107028	162244	79361.2	96250	92859.4	99314.7	129929	106052	2.80463e+06	4.43154e+06	1.78622e+06	1.46865e+06	1.04901e+06
(14R)-20-Amino-1-(3,4-dimethyl-5-propyl-2-furyl)-17-hydroxy-17-oxido-11-oxo-12,16,18-trioxa-17lambda~5~-phosphaicosan-14-yl 13-(3-methyl-5-pentyl-2-furyl)tridecanoate	159949	167324	266589	171608	201278	469384	256682	154105	358677	314073	434009	189283	77301.8	815628	224344	105388	136457	373317	126483	555709	658541	412456	287552	1.62649e+06	3.7755e+06	112417	219071	195293	724249	443121	1.60741e+06	87560.2	464044	217008	139064
(14R,20S)-17,20,21-Trihydroxy-2-methyl-17-oxido-11-oxo-12,16,18-trioxa-17lambda~5~-phosphahenicosan-14-yl (9Z,11Z)-9,11-octadecadienoate	1.01267e+08	7.94495e+07	7.45544e+07	8.22861e+07	2.77928e+07	4.30142e+07	8.99669e+07	1.29494e+08	5.55581e+07	4.07036e+07	504932	703386	122419	273859	504875	170300	245846	302354	332133	337535	772307	458171	193250	631393	408620	442750	250469	153093	169532	132983	748279	181318	359776	336473	354976
(15R,21S)-18,21,22-Trihydroxy-3-methyl-18-oxido-12-oxo-13,17,19-trioxa-18lambda~5~-phosphadocosan-15-yl 16-methylheptadecanoate	944032	769711	813723	825211	1.19452e+06	966469	188984	846382	1.10553e+06	804452	338227	270328	53688.9	2.78098e+06	1.87506e+06	203274	612042	5.18639e+06	215187	6.69018e+06	574567	314235	1.62984e+06	296927	240385	2.36064e+06	1.81821e+06	289538	3.92459e+06	341283	180393	355212	357570	293182	441805
(15Z)-9,12,13-Trihydroxy-15-octadecenoic acid	145693	146059	146671	142335	139886	143877	145779	142879	135989	146639	180773	150297	138461	150568	157971	163617	160964	143965	157158	145682	2.66013e+06	1.66892e+07	1.45147e+06	1.1337e+08	2.66575e+07	1.22301e+07	1.10806e+07	2.73226e+06	7.90088e+06	2.19548e+07	146727	159567	164202	153669	154463
(16Z,19Z,22Z,25Z,28Z)-6-Hydroxy-6-oxido-12-oxo-5,7,11-trioxa-2-aza-6lambda~5~-phosphahentriaconta-16,19,22,25,28-pentaen-9-yl (4Z,7Z,10Z,13Z,16Z,19Z)-4,7,10,13,16,19-docosahexaenoate	3.01059e+06	3.38457e+06	4.20173e+06	4.59591e+06	9.53561e+06	9.27478e+06	4.58745e+06	8.05734e+06	4.70523e+06	4.44804e+06	1.86929e+06	477848	66452.1	4.84702e+06	6.71747e+06	210276	6.99717e+06	7.85459e+06	216616	1.16911e+07	6.08329e+06	5.54148e+06	3.09139e+06	403871	321657	4.01777e+06	5.31216e+06	854310	7.1207e+06	753827	2.02891e+06	2.72396e+06	3.83877e+06	2.83399e+06	3.61999e+06
(17'Z)-4,6',24',37'-Tetrahydroxy-2',5',9',10',37a'-pentamethyl-26'-(2,3,4-trihydroxybutyl)-1',2',3',3a',4,4a',5,5',6',6a',9',10',10a',11a',12',12a',13a',14',14a',15a',16',19',19a',20a',22a',23a',24',2 4a',26',27',29',29a',30a',31',31a',32a',34a',35a',36',37',37a',38a'-dotetracontahydro-3H,28'H-spiro[furan-2,8'-oxepino[2'''',3'''':5''',6''']pyrano[2''',3''':5'',6'']pyrano[2'',3'':6',7']oxepino[2',…	7.17235e+06	8.08318e+06	1.24776e+07	7.56287e+06	8.9043e+06	1.2627e+07	1.11891e+07	7.37987e+06	7.3934e+06	1.43376e+07	171230	329031	58904.6	163404	251650	102006	2.15815e+06	1.94295e+06	1.18604e+06	560596	826044	853460	170901	684696	280123	448509	164855	166285	294215	136707	695656	163346	297964	217398	208451
(19R,31R,37Z,40Z,43Z,46Z,49Z)-31-[(4Z,7Z,10Z,13Z,16Z)-4,7,10,13,16-Docosapentaenoyloxy]-22,25,28-trihydroxy-22,28-dioxido-16,34-dioxo-17,21,23,27,29,33-hexaoxa-22lambda~5~,28lambda~5~-diphosphapentape ntaconta-37,40,43,46,49-pentaen-19-yl (4Z,7Z,10Z,13Z,16Z)-4,7,10,13,16-docosapentaenoate	1.22734e+07	8.16494e+06	4.57542e+06	3.81145e+06	8.87032e+06	1.70149e+06	7.46799e+06	8.59996e+06	1.56456e+07	3.32971e+06	68093.9	68127.3	74236	82209.1	67505.1	74366.8	97830.5	113634	488603	62291.9	57619.3	64659.4	73869.8	55600.9	76780.4	63474.2	69493.5	79746.2	54001.7	92538.7	61376.3	63703.1	57239.3	69816.9	75508.2
(1R,2R,5S,8S,9S,10R)-5-Hydroxy-11-methyl-6-methylene-16-oxo-15-oxapentacyclo[9.3.2.1~5,8~.0~1,10~.0~2,8~]heptadecane-9-carboxylic acid	1.56167e+07	1.75454e+07	2.32837e+07	1.04816e+07	9.31785e+06	1.95319e+07	1.93439e+07	1.8348e+07	1.2341e+07	1.57321e+07	702011	1.0665e+06	170200	380749	701932	303393	1.32695e+06	905383	621436	467439	1.07375e+06	636999	268677	877832	568108	615559	348229	212847	235702	184887	1.0808e+06	339833	719486	467801	493527
(1R,5S,6R,7R,9S,11S,12S,13S,14S)-3-Amino-14-methyl-8,10-dioxa-2,4-diazatetracyclo[7.3.1.1~7,11~.0~1,6~]tetradec-2-ene-5,9,12,13,14-pentol	450590	472585	3.71385e+06	348012	1.13907e+06	5.669e+06	2.40075e+06	512153	2.72822e+06	2.43543e+06	9.12183e+06	3.47962e+07	1.63537e+07	7.06752e+06	7.81944e+06	1.52754e+06	5.37154e+06	2.60576e+07	1.86316e+06	2.06323e+07	7.07326e+06	1.04898e+07	5.41353e+06	507781	805814	1.36537e+07	1.2022e+07	1.02819e+07	2.61111e+07	923914	1.93508e+07	1.69073e+07	1.58934e+07	1.63496e+07	1.58143e+07
(1R,7R,10R)-4,10,11,11-Tetramethyl-3-methylenetricyclo[5.3.1.0~1,5~]undec-4-ene	3.21526e+06	3.18587e+06	3.11819e+06	3.22044e+06	3.40056e+06	2.74838e+06	2.74259e+06	3.03738e+06	3.08493e+06	2.98087e+06	577629	2.5094e+06	249608	896637	656363	326775	2.0076e+06	1.685e+06	1.61383e+06	4.17185e+06	2.7085e+06	1.74635e+07	581178	749840	533371	9.004e+06	2.31198e+06	2.82039e+06	1.19378e+06	875759	2.07734e+06	570474	1.39339e+06	618379	606069
(1R,9R)-5-(2-Methylphenyl)-11-(propylsulfonyl)-7,11-diazatricyclo[7.3.1.02,7]trideca-2,4-dien-6-one	55556.9	56389.9	56268.5	55217.1	54631	56062.6	55732.3	55173.3	54931.4	56108.5	2.42896e+07	2.15213e+07	689638	1.75455e+07	3.11709e+07	9.36265e+06	56767.1	48078.9	76433.1	569999	2.09128e+08	1.5181e+08	2.56664e+07	1.46687e+08	5.24473e+07	2.74337e+07	2.00863e+07	1.97087e+07	1.5909e+06	2.86279e+07	3.00239e+07	5.129e+06	2.88098e+07	2.5544e+07	2.32092e+07
(1R,9S)-11-(1-Acetyl-4-piperidinyl)-5-(2-methylphenyl)-7,11-diazatricyclo[7.3.1.02,7]trideca-2,4-dien-6-one	6.28577e+06	1.29732e+07	4.5402e+06	9.10045e+06	3.18252e+06	4.34475e+06	2.73618e+07	8.83167e+06	1.12441e+07	4.25585e+06	61958.5	70447.7	52329.2	83749.9	86911.3	64433.2	55875.3	46216.4	138080	70203.3	182763	90900.4	78254.1	86828.1	71891.6	64526	72103.2	62794.6	41010.7	138247	95416.2	68417.1	94765.7	92035.4	86430.7
(1S)-1-{3-[(2S,4R,9a'R)-2',2'-Dimethyl-3',5-dioxo-1',2',3',4,5,9a'-hexahydro-3H-spiro[furan-2,9'-imidazo[1,2-a]indol]-4-yl]-4-oxo-3,4-dihydro-2-quinazolinyl}ethyl acetate	612615	480685	647544	95632	95164.9	183410	353486	217705	555415	177693	3.6575e+07	5.49438e+07	120534	7.89501e+07	1.62371e+07	3.48683e+06	143830	125549	144188	1.27606e+08	1.18093e+08	1.48949e+08	7.17434e+06	1.00033e+08	4.18521e+06	3.84775e+07	1.03055e+07	4.95733e+06	2.12207e+06	1.82598e+07	6.74666e+07	1.39009e+07	2.97149e+07	2.70344e+07	3.47198e+07
(1S,2R,5S)-2-Isopropyl-5-methylcyclohexyl 3-oxobutanoate	131328	42011.6	95504.1	107218	67299.5	42221.8	71021.2	40446.9	39088.6	69836.4	1.18405e+06	50651.8	46720.4	230246	254229	51017.4	154102	47799.2	51345	567276	5.08541e+07	2.22003e+07	1.70628e+07	2.08127e+07	6.92578e+06	3.46046e+07	3.65817e+07	1.11961e+07	1.34604e+07	9.57734e+06	102809	362528	418552	420892	290923
(1S,2S,8aR)-1-[(3Z)-5-hydroxy-3-methylpent-3-en-1-yl]-2,5,5,8a-tetramethyl-decahydronaphthalen-2-ol	3.60033e+06	3.28286e+06	3.21753e+06	4.35236e+06	3.27171e+06	2.5569e+06	2.61858e+06	3.52517e+06	3.06053e+06	2.97102e+06	488762	1.97072e+06	312409	377944	639166	349524	1.84646e+06	1.75263e+06	1.60358e+06	3.66966e+06	2.28111e+06	3.32831e+07	403850	781533	581999	1.24832e+07	2.79868e+06	3.88184e+06	722617	1.11728e+06	1.71015e+06	547674	991716	541679	635101
(1S,4aS,7aS)-7-({[(2E)-3-phenylprop-2-enoyl]oxy}methyl)-1-{[(2S,3R,4S,5S,6R)-3,4,5-trihydroxy-6-(hydroxymethyl)oxan-2-yl]oxy}-1H,4aH,5H,7aH-cyclopenta[c]pyran-4-carboxylic acid	258836	88742.6	87168.6	88863.3	86437.7	88640.8	86886.2	87619.2	107993	94165.5	744710	1.03874e+06	128964	1.24306e+06	1.35864e+06	581287	111855	122397	27220	1.32383e+06	1.61923e+06	1.43423e+06	1.47922e+06	1.02167e+06	790122	1.19259e+06	1.23204e+06	1.27679e+06	381195	1.45877e+06	3.17806e+07	9.3589e+06	3.14753e+07	3.08407e+07	3.2763e+07
(1S,6R,11aR,13R,14aS)-1,13-dihydroxy-6-methyl-1H,4H,6H,7H,8H,9H,11aH,12H,13H,14H,14aH-cyclopenta[f]oxacyclotridecan-4-one	1.46795e+07	1.30216e+07	1.36012e+07	1.4387e+07	1.56789e+07	1.64642e+07	1.46992e+07	1.46024e+07	1.58242e+07	1.46439e+07	235276	210823	111061	240720	229537	144027	153719	348298	107025	423213	1.11809e+06	1.45571e+06	212077	606887	203430	591115	576502	484472	349341	753088	377427	170421	283059	252095	251615
(1Z)-N-[(2S,3R,4R,5R,6R)-2-{[(2R,3R,4R,5S,6R)-4,5-Dihydroxy-3-[(E)-(1-hydroxyethylidene)amino]-6-(hydroxymethyl)tetrahydro-2H-pyran-2-yl]oxy}-6-{2-[(2R,3S,4R,5R)-3,4-dihydroxy-5-(4-hydroxy-2-oxo-1(2H) -pyrimidinyl)tetrahydro-2-furanyl]-2-hydroxyethyl}-4,5-dihydroxytetrahydro-2H-pyran-3-yl]-13-methyltetradecanimidic acid (non-preferred name)	63319.6	66220.1	70754.2	63012.8	64989.4	77220.5	62953.7	66101.9	82060.8	77233.4	301959	265528	80415.2	365048	149472	99370.7	97055.1	84068.5	91984.3	223999	1.79746e+06	3.17641e+06	116683	291320	134375	656006	176168	177912	112745	3.10458e+06	879346	101713	580446	350717	338617
(1Z)-N-[(2S,3S,4R,8E)-1,3,4-Trihydroxy-8-octadecen-2-yl]docosanimidic acid	582274	804354	704108	1.52172e+06	1.98873e+06	265672	216798	430416	1.01653e+07	1.56138e+06	154123	240396	84656.3	125381	142960	108232	259121	123359	335135	363217	115910	164888	97377.3	137054	153354	136487	89195	83093.3	112843	102894	223712	124364	165437	124908	139687
(1Z)-N-[(2S,3S,4R,8E)-1,3,4-Trihydroxy-8-octadecen-2-yl]octadecanimidic acid	835777	740679	1.47381e+06	847446	1.3483e+06	633698	554099	1.15736e+06	2.00644e+07	2.27172e+06	294516	508418	64303.5	131522	367301	57061.8	202495	222527	171817	463889	428093	481190	95353.6	346490	214757	519296	385512	161777	105614	132043	858898	289063	403719	171291	227603
(1Z)-N-[(3Z)-3-(Heptylimino)-3-hydroxypropyl]-2,4-dihydroxy-3,3-dimethylbutanimidic acid	4.72395e+06	1.65247e+06	1.80209e+06	2.97435e+06	2.55414e+06	3.10724e+06	5.97101e+06	3.31387e+06	3.95784e+06	5.4822e+06	2.85413e+06	1.77971e+07	252248	1.15313e+06	1.54064e+06	1.26907e+06	216092	1.59669e+06	25250.8	1.22805e+06	3.14657e+06	9.61212e+06	1.27874e+07	947753	732960	1.10631e+06	8.23537e+06	8.85164e+06	2.53982e+06	8.72782e+06	1.21705e+06	4.07793e+06	7.3733e+06	2.96495e+06	2.91781e+06
(1Z,2S)-N-[(2S,3R,4E,8E)-1,3-Dihydroxy-4,8-octadecadien-2-yl]-2-hydroxyicosanimidic acid	528542	305668	301670	534226	482390	340204	331738	398359	6.06316e+06	446346	218088	418883	56251.3	202600	165439	182954	165999	187795	172804	285526	636029	244752	95894.9	314436	242516	459068	240616	104438	104073	90817.7	407011	135095	170128	90235.1	96874.5
(1Z,2S)-N-[(2S,3R,4E,8E)-1,3-Dihydroxy-4,8-octadecadien-2-yl]-2-hydroxyoctadecanimidic acid	1.34174e+06	975559	1.02116e+06	914842	1.82215e+06	937623	545506	1.23076e+06	1.69616e+07	1.75302e+06	100702	346570	71319.2	94738.8	121190	75672.3	373930	356368	313996	919870	312922	573715	82676.7	141355	121684	921275	578716	287954	181137	226381	310234	114456	186782	120805	115154
(1Z,2S)-N-[(2S,3R,4E,8E)-1,3-Dihydroxy-4,8-octadecadien-2-yl]-2-hydroxytridecanimidic acid	225135	194590	183687	195375	258989	136444	188284	170172	251692	147645	336804	494719	103924	428432	438475	246996	114573	122534	112939	1.09832e+06	1.10269e+06	967814	441033	633311	487508	907359	275622	305357	358504	296681	972443	252577	621405	522324	549263
(1Z,3R,5E,8S,9S,10R)-N-[(Z)-2-(3-Chloro-4-hydroxyphenyl)vinyl]-2-ethoxy-3,9-dihydroxy-4-methoxy-6,8,10-trimethyl-7-oxo-5-tetradecenimidic acid	4.20348e+06	5.12091e+06	5.52417e+06	8.18281e+06	4.50748e+06	3.74961e+06	1.29051e+06	4.79764e+06	5.30242e+06	5.11309e+06	63777.2	143645	24966	66026.9	89535	44532.6	89379.3	90275.1	82449.8	244739	334275	372594	69673.5	143632	104242	155972	66457.3	61115.7	112066	40950	303702	71311.8	129642	94909.3	91003.5
(21R,33R,39Z,42Z,45Z,48Z,51Z)-33-[(4Z,7Z,10Z,13Z,16Z)-4,7,10,13,16-Docosapentaenoyloxy]-24,27,30-trihydroxy-24,30-dioxido-18,36-dioxo-19,23,25,29,31,35-hexaoxa-24lambda~5~,30lambda~5~-diphosphaheptape ntaconta-39,42,45,48,51-pentaen-21-yl (4Z,7Z,10Z,13Z,16Z)-4,7,10,13,16-docosapentaenoate	596183	780314	505845	732880	1.46334e+06	842818	500273	543688	851551	799570	174881	270012	151291	180431	367979	200239	249539	622150	247545	2.24825e+06	778860	6.41288e+08	173977	227828	251202	2.47722e+08	4.84749e+06	1.97734e+07	1.16968e+06	8.46493e+06	981813	172564	646433	169310	312105
(22R,23R,24S)-22,23-Dihydroxyergost-4-en-3-one	4.68614e+08	4.06945e+08	4.02821e+08	3.95926e+08	6.88036e+08	4.36134e+08	3.29971e+08	2.95767e+08	3.88934e+08	4.1789e+08	796056	785472	3.31856e+06	827814	963305	1.38323e+06	7.90238e+06	3.78541e+06	9.19538e+06	607017	547433	567275	1.61699e+06	698506	723415	573117	950446	684834	543938	776394	610599	1.28973e+06	808257	845486	875483
(22S)-22-hydroxycampest-4-en-3-one	2.38057e+06	2.42145e+06	2.36262e+06	2.53909e+06	2.38095e+06	2.05816e+06	1.96628e+06	2.29931e+06	2.33388e+06	2.16796e+06	340124	1.26111e+06	155769	512397	564646	208995	1.55283e+06	1.31592e+06	1.25521e+06	2.68485e+06	3.15001e+06	8.93958e+06	277281	1.76423e+06	1.68443e+06	2.41589e+06	369795	689064	809218	642829	942980	310376	605031	511042	505604
(23R)-29-Amino-26-hydroxy-26-oxido-20-oxo-21,25,27-trioxa-26lambda~5~-phosphanonacosan-23-yl (7Z,10Z,13Z,16Z)-7,10,13,16-docosatetraenoate	1.4926e+08	8.01208e+07	7.23575e+07	1.15788e+08	2.18643e+08	2.52205e+07	2.13218e+07	1.09625e+08	4.84934e+08	9.94325e+07	227181	1.26693e+06	230147	213237	210374	212987	1.30326e+06	5.30553e+06	1.74678e+06	1.05359e+06	516105	389732	215409	265385	213674	850515	219688	196088	185729	196891	544335	205139	203204	199483	221541
(25R)-3-Oxocholest-4-en-26-al	411907	481806	571450	440017	430408	652789	584914	789268	577456	767699	1.17858e+06	588310	362525	515443	430181	369611	356970	416391	325595	817438	1.31397e+07	6.13754e+06	410231	5.31414e+06	462492	1.40496e+06	1.91168e+06	1.57855e+06	550452	1.03977e+06	2.55379e+06	462107	617230	1.89525e+06	447627
(2-Carboxy-2-oxoethyl)(hydroxy)oxophosphonium	4.27184e+06	5.13399e+06	8.5261e+06	9.34752e+06	5.96175e+06	6.20657e+06	5.06168e+06	4.1625e+06	4.9484e+06	4.01281e+06	1.2172e+08	1.33242e+08	2.25928e+08	1.05273e+08	1.07289e+08	1.58866e+08	445228	474714	465444	1.68269e+08	1.43625e+08	8.74487e+07	1.38053e+08	1.24703e+08	5.01429e+07	1.40826e+08	9.13776e+07	4.32771e+07	6.05462e+07	5.30191e+07	1.90848e+08	1.61007e+08	1.26794e+08	1.30976e+08	1.83134e+08
(2E)-2-(hydroxymethyl)-3-[3-oxo-5-(propan-2-yl)-1,3,4,5,6,7-hexahydro-2-benzofuran-4-yl]prop-2-enoic acid	2.60282e+06	3.46557e+06	3.41443e+06	2.80043e+06	3.08473e+06	3.73149e+06	2.11825e+06	3.30794e+06	3.97887e+06	4.26029e+06	104268	1.10205e+07	129126	7.24379e+06	291398	109838	155330	353398	127566	3.70765e+06	2.06639e+07	1.50843e+07	431522	209655	329969	6.2192e+06	390907	449413	721250	3.08975e+06	6.00089e+06	270273	6.5347e+06	7.7266e+06	6.04277e+06
(2E)-2-Tridecene-4,6,8-triyn-1-ol	1.80243e+06	1.46015e+06	1.2105e+06	1.59375e+06	1.43807e+06	1.38976e+06	1.45437e+06	1.4928e+06	1.59147e+06	1.64975e+06	1.79027e+06	1.329e+06	537729	1.90551e+06	1.88827e+06	756303	1.19977e+06	571514	512115	2.65522e+06	4.56958e+06	7.79111e+07	1.75479e+06	3.65714e+06	3.30771e+06	1.23129e+06	1.1661e+06	1.42065e+06	2.09514e+06	924896	4.07572e+06	743101	1.18343e+06	1.59328e+06	1.36205e+06
(2E)-4-Hydroxy-3,7-dimethyl-2,6-octadien-1-yl beta-D-glucopyranoside	4.61216e+07	1.90936e+07	6.8748e+06	7.54144e+06	1.96963e+07	6.98531e+06	3.06279e+07	2.54891e+07	2.26512e+07	3.03594e+07	3.37757e+06	3.33053e+06	58315.5	3.52609e+06	3.11119e+06	2.58061e+06	2.29628e+06	4.69825e+06	2.11409e+06	8.59342e+06	157420	95176	91166.1	113596	81836	74315.4	73889.6	85574.5	126677	78923.5	1.50045e+06	4.37423e+06	3.6607e+06	3.70669e+06	3.86204e+06
(2E)-5-methyl-2-phenylhex-2-enal	6.4566e+06	6.78135e+06	6.36774e+06	7.11474e+06	6.39738e+06	6.18684e+06	5.76899e+06	6.24865e+06	6.59339e+06	6.06438e+06	6.12902e+06	9.89843e+06	619669	3.34504e+06	8.90653e+06	1.44947e+06	3.19361e+06	3.11285e+06	2.5621e+06	2.10725e+07	4.667e+07	2.08598e+08	3.36002e+06	4.30452e+06	3.75548e+06	3.93137e+07	1.05476e+07	1.18826e+07	3.50886e+07	2.15573e+06	1.19424e+07	2.09692e+06	8.11573e+06	1.1663e+07	8.81786e+06
(2E)-hexadecenoylcarnitine	375520	330179	344781	351690	334714	361475	356007	330518	361093	334166	4.20118e+07	698178	252089	3.79546e+07	439363	304050	248106	191604	233805	379111	3.56182e+08	1.52716e+08	6.62516e+07	1.55832e+08	5.12489e+07	7.5631e+07	4.99327e+07	5.02832e+07	1.20041e+07	4.57408e+07	1.09898e+08	313167	8.07765e+07	5.81408e+07	6.94411e+07
(2E,4E,12Z)-N-Isobutyl-2,4,12-octadecatrienamide	4.04555e+06	4.22826e+06	3.99077e+06	4.43614e+06	3.98885e+06	4.51516e+06	3.60568e+06	3.89612e+06	4.11107e+06	4.52298e+06	2.25106e+08	2.67188e+08	727189	9.34356e+07	1.70331e+08	4.20851e+07	5.32864e+06	1.9409e+06	3.76283e+06	5.09818e+06	6.61519e+08	7.5589e+08	1.0842e+08	3.71238e+08	1.25004e+08	2.65887e+08	1.38157e+08	8.29124e+07	9.15597e+06	8.33448e+07	1.29017e+08	3.6967e+07	1.75744e+08	9.14807e+07	9.78767e+07
(2E,4Z)-N-Isobutyl-2,4-octadecadienamide	7.0839e+06	7.40383e+06	6.98797e+06	7.76782e+06	6.98461e+06	6.75475e+06	6.31367e+06	6.82223e+06	7.19862e+06	6.62105e+06	2.19927e+06	3.38713e+06	543077	2.13328e+06	2.94295e+06	1.05926e+06	4.6134e+06	2.81204e+06	4.64749e+06	5.52373e+06	1.04458e+07	5.94118e+09	2.15471e+06	3.8866e+06	2.67645e+06	6.77348e+06	1.60184e+06	2.78917e+06	3.45536e+06	5.15996e+08	6.32825e+06	1.5465e+06	2.91968e+06	2.50707e+06	2.22142e+06
(2E,6E)-Farnesol	1.45005e+07	2.13759e+07	1.34625e+07	9.0333e+06	2.61239e+07	3.73438e+07	3.17375e+07	1.33919e+07	3.19237e+07	3.59628e+07	105931	170641	101438	110805	114555	110639	1.38726e+06	338111	6.47797e+06	145044	153395	372795	125504	126715	131910	362590	142664	176164	133394	127644	129595	110671	117888	108291	114459
(2-Hydroxy-2-oxido-1,3,2-dioxaphospholan-4-yl)methyl (9Z,12Z)-9,12-octadecadienoate	3.20081e+06	3.34537e+06	3.13185e+06	3.50984e+06	3.15595e+06	3.05209e+06	2.85279e+06	3.08258e+06	3.25265e+06	2.99168e+06	1.17575e+07	8.41344e+06	296991	6.60232e+06	7.6724e+06	806184	1.57547e+06	1.53563e+06	1.26394e+06	2.83873e+06	2.41087e+07	3.20336e+07	7.13273e+06	1.00312e+07	2.06953e+06	9.07434e+06	6.11778e+06	7.37289e+06	3.09773e+06	6.71284e+06	5.12865e+06	780660	7.53373e+06	1.08261e+07	8.40244e+06
(2-Hydroxy-2-oxido-1,3,2-dioxaphospholan-4-yl)methyl palmitate	5.90282e+06	2.47502e+06	5.97458e+06	9.907e+06	4.54238e+06	2.02048e+06	8.39582e+06	1.02384e+07	4.15612e+06	5.09293e+06	299991	1.31351e+06	147443	293637	427107	182082	1.31956e+06	2.17959e+06	5.47736e+06	2.90737e+06	913873	3.16585e+06	230992	368999	355190	416444	236552	217235	724659	156477	963262	279821	636413	397207	417498
(2R)-1-(Docosanoyloxy)-3-(phosphonooxy)-2-propanyl (4Z,7Z,10Z,13Z,16Z,19Z)-4,7,10,13,16,19-docosahexaenoate	2.74292e+07	2.15393e+07	1.99309e+07	3.32754e+07	2.00916e+07	1.79656e+07	1.39694e+07	4.18196e+07	3.44964e+07	1.78037e+07	826539	330527	104401	88577.9	309947	314406	70612.6	96848.7	338696	332763	71189.2	85962.9	112040	127490	83782.2	153400	98032.3	110560	60866.9	109030	97015.8	396086	46027.7	194292	193468
(2R)-1-[(11Z)-11-Icosenoyloxy]-3-(phosphonooxy)-2-propanyl (7Z,10Z,13Z,16Z)-7,10,13,16-docosatetraenoate	4.36883e+08	3.62833e+08	1.64174e+07	2.22592e+07	4.09508e+08	9.86357e+07	7.69608e+07	3.21443e+08	3.42969e+08	1.62553e+07	95392.8	215468	99043.9	88916.4	77049.6	105677	1.19703e+06	1.16035e+07	5.2611e+06	1.83591e+06	73073.9	74595.5	85258.8	72539.2	174523	95332	83777.2	75497.5	68163	75992.5	208827	78658.3	79835.7	76607.3	97161.5
(2R)-1-[(5Z,8Z,11Z,14Z)-5,8,11,14-Icosatetraenoyloxy]-3-(phosphonooxy)-2-propanyl (15Z)-15-tetracosenoate	2.22693e+08	2.03331e+08	2.07314e+08	2.72343e+08	2.25247e+08	1.39458e+08	9.93278e+07	5.11e+08	2.34934e+08	2.10854e+08	3.56277e+07	6.75282e+06	1.81754e+06	7.37725e+06	8.33999e+06	4.44607e+06	443215	9.53582e+06	929309	9.29e+06	1.78914e+06	479736	113169	487826	288128	190656	164227	106607	3.20191e+06	127792	3.1166e+06	1.95238e+07	8.94019e+06	1.41051e+06	2.75149e+06
(2R)-1-[(6Z,9Z,12Z)-6,9,12-Octadecatrienoyloxy]-3-(phosphonooxy)-2-propanyl (5Z,8Z,11Z,14Z,17Z)-5,8,11,14,17-icosapentaenoate	312117	293893	243644	320782	289448	260127	292728	300464	320324	330796	911849	282082	384297	720476	682529	248896	133140	175630	171431	455168	5.84831e+06	1.84511e+06	585089	1.17214e+06	665761	806018	998197	770690	399783	2.12198e+06	1.64827e+06	132373	300795	862618	211714
(2R)-1-[(9Z)-9-Hexadecenoyloxy]-3-(phosphonooxy)-2-propanyl (4Z,7Z,10Z,13Z,16Z,19Z)-4,7,10,13,16,19-docosahexaenoate	4.97499e+06	8.21749e+06	5.41639e+06	1.16967e+07	9.25442e+06	3.35418e+06	1.73362e+06	1.76976e+07	1.41294e+07	6.51602e+06	157067	191944	85621.8	113020	130289	110622	268055	376551	311319	130507	323086	213431	94627.4	223828	184705	199723	131166	102363	88117.3	108543	302079	110158	151956	105089	107736
(2R)-1-[(Hydroxy{[(1s,3R)-2,3,4,5,6-pentahydroxycyclohexyl]oxy}phosphoryl)oxy]-3-(stearoyloxy)-2-propanyl (4Z,7Z,10Z,13Z,16Z)-4,7,10,13,16-docosapentaenoate	455285	450144	440152	453901	458861	403976	417446	539706	444839	448861	344504	280120	93514.6	281517	314388	275603	289973	285466	300077	312109	75636.6	77638.7	71764.6	73015.7	132635	60870.6	61130.9	102356	115114	54760.8	415305	373826	298029	276710	259702
(2R)-1-[(Hydroxy{[(1s,3R)-2,3,4,5,6-pentahydroxycyclohexyl]oxy}phosphoryl)oxy]-3-(stearoyloxy)-2-propanyl (5Z,8Z,11Z,14Z)-5,8,11,14-icosatetraenoate	2.98005e+06	2.92805e+06	1.44535e+06	1.12505e+07	725220	4.15395e+06	2.05007e+06	2.07238e+07	1.7369e+06	368639	241802	332882	288177	2.73948e+06	2.85896e+06	651079	58755.6	966460	382752	63811.8	159534	1.13776e+06	511563	1.79074e+06	322345	455703	2.32287e+06	338268	303605	266940	193464	1.52986e+06	957561	1.73893e+06	1.60194e+06
(2R)-1-{[(2-Aminoethoxy)(hydroxy)phosphoryl]oxy}-3-hydroxy-2-propanyl (11Z)-11-icosenoate	257162	295905	284302	258661	273768	283914	243643	287257	311545	326124	9.13213e+06	1.251e+06	232991	1.38737e+07	1.66175e+07	323141	199683	227267	204223	6.30392e+06	4.81589e+07	8.20966e+07	2.8207e+06	2.0235e+07	7.31403e+06	4.51357e+07	3.07711e+07	1.80009e+07	1.89429e+07	2.64667e+07	2.07213e+07	1.14919e+06	3.43548e+06	1.45142e+07	1.31799e+07
(2R)-1-{[(2-Aminoethoxy)(hydroxy)phosphoryl]oxy}-3-hydroxy-2-propanyl (13Z)-13-docosenoate	259524	280603	331536	287953	280682	396272	351435	288988	341118	346092	1.22386e+06	1.64005e+06	273874	1.28458e+06	1.59174e+06	1.15837e+06	300306	308278	302483	4.25476e+06	5.71903e+07	1.18876e+07	1.74337e+06	2.33445e+06	1.71838e+06	6.22498e+06	6.07275e+06	5.74802e+06	6.46018e+06	5.66327e+06	3.47127e+06	1.09308e+06	2.35943e+06	1.65671e+06	1.74879e+06
(2R)-1-{[(2-Aminoethoxy)(hydroxy)phosphoryl]oxy}-3-hydroxy-2-propanyl (13Z,16Z)-13,16-docosadienoate	3.19639e+08	3.79144e+08	6.01086e+07	4.28313e+08	7.11395e+07	2.29237e+08	4.0777e+07	4.90165e+08	2.16862e+08	4.94686e+07	6.14845e+07	1.32131e+07	160862	2.31371e+07	1.90457e+07	1.02251e+07	1.33322e+07	1.43071e+07	1.09585e+07	1.81855e+07	212780	159762	141524	106284	131436	129851	121457	113552	106461	110644	2.53251e+07	4.11799e+07	2.38953e+07	2.63042e+07	2.27478e+07
(2R)-1-{[(2-Aminoethoxy)(hydroxy)phosphoryl]oxy}-3-hydroxy-2-propanyl (4Z,7Z,10Z,13Z,16Z)-4,7,10,13,16-docosapentaenoate	585348	793453	519208	566019	648996	728227	927172	585578	525134	587841	1.2945e+07	1.54046e+06	272773	1.74423e+07	1.47796e+07	1.15391e+06	244976	269278	289590	6.32383e+06	5.65176e+07	2.43967e+08	1.30578e+06	4.24972e+07	6.511e+07	8.4532e+06	1.44796e+07	1.6672e+07	3.38561e+07	2.15047e+07	6.06428e+07	600242	1.76734e+06	2.51691e+07	2.09703e+06
(2R)-1-{[(2-Aminoethoxy)(hydroxy)phosphoryl]oxy}-3-hydroxy-2-propanyl (6Z,9Z,12Z,15Z,18Z,21Z)-6,9,12,15,18,21-tetracosahexaenoate	454596	721516	382159	452830	549249	651174	828853	481685	481489	579351	300818	245077	220975	218136	223052	231706	222035	224195	220774	232234	7.0389e+08	3.70893e+08	3.4485e+08	4.93798e+08	2.53578e+08	1.61863e+08	1.69247e+09	3.05661e+08	4.61252e+08	1.88749e+08	400428	245344	246022	242394	240374
(2R)-1-{[(2-Aminoethoxy)(hydroxy)phosphoryl]oxy}-3-hydroxy-2-propanyl (7Z,10Z,13Z,16Z)-7,10,13,16-docosatetraenoate	8.16862e+07	6.88338e+07	5.63863e+07	8.25641e+07	7.64251e+07	3.21902e+07	5.52761e+07	6.33909e+07	7.88703e+07	5.77703e+07	233902	652230	166207	242831	275864	179400	7.18832e+06	9.33324e+06	2.09821e+07	2.00482e+06	2.50262e+06	1.40641e+06	189571	320892	310412	2.00311e+06	1.04272e+06	527279	422136	403319	665481	231591	398117	256936	268363
(2R)-1-{[(2-Aminoethoxy)(hydroxy)phosphoryl]oxy}-3-hydroxy-2-propanyl (9Z,12Z,15Z)-9,12,15-octadecatrienoate	606497	1.06548e+06	490964	911343	560111	570740	446286	660736	721269	452918	587479	603418	460370	1.17192e+06	522665	534898	419378	516349	361827	2.57788e+06	8.49678e+06	2.8755e+07	1.05741e+06	2.0896e+06	1.56625e+06	1.07896e+06	444646	1.18995e+06	1.08037e+06	4.3311e+06	1.85981e+06	746577	1.015e+06	1.28171e+06	918392
(2R)-1-{[(2-Aminoethoxy)(hydroxy)phosphoryl]oxy}-3-hydroxy-2-propanyl docosanoate	2.12036e+06	2.19079e+06	2.01318e+06	2.3754e+06	2.10341e+06	1.80085e+06	1.62659e+06	1.88594e+06	2.21404e+06	1.96965e+06	5.37846e+06	6.11239e+06	367721	7.03904e+06	9.03071e+06	1.13794e+06	798190	767027	676405	4.77435e+06	3.7473e+08	2.81838e+09	6.68437e+06	4.60364e+07	3.12373e+07	1.12744e+08	9.77998e+07	1.25989e+08	1.23853e+07	6.86605e+07	1.53532e+07	4.74171e+06	1.48408e+07	5.34714e+06	3.11636e+06
(2R)-1-{[(2-Aminoethoxy)(hydroxy)phosphoryl]oxy}-3-hydroxy-2-propanyl tetracosanoate	4.67932e+06	4.7191e+06	4.63553e+06	5.07039e+06	4.84735e+06	4.00211e+06	3.81161e+06	4.58649e+06	4.81611e+06	4.44061e+06	496730	2.38091e+06	312537	465272	815400	332485	2.61878e+06	2.64807e+06	2.34134e+06	5.33399e+06	3.76242e+06	2.02948e+07	397020	1.04591e+06	1.62405e+06	1.62164e+07	2.54273e+06	1.45616e+06	966379	1.23055e+06	2.22949e+06	603194	1.16333e+06	659842	812162
(2R)-2-[(2S,3S,6R)-6-{(2R,3S)-3-[(2R,5S,6R)-6-({(2R,3S,5R,6R)-6-[(R)-{(2S,2'R,3'R,5S,5'S)-5'-[(2R,5R,6S)-6-Ethyl-5-hydroxy-5-methyltetrahydro-2H-pyran-2-yl]-2'-hydroxy-2,3',5'-trimethyloctahydro-2,2'-bifuran-5-yl}(hydroxy)methyl]-6-hydroxy-3,5-dimethyltetrahydro-2H-pyran-2-yl}methyl)-6-hydroxy-5-methyltetrahydro-2H-pyran-2-yl]-2-hydroxybutyl}-3-methyltetrahydro-2H-pyran-2-yl]propanoic acid	9.48714e+06	9.51544e+06	1.13184e+07	8.10063e+06	1.29796e+07	6.65269e+06	4.68048e+06	1.86033e+07	1.16352e+07	9.56978e+06	213650	247474	237283	133980	446505	242810	401050	212750	179989	208613	59845.1	73677.6	96028.1	93819.5	71808.6	87090.1	84022.2	89863.2	57524.4	95959.4	285777	300812	182729	227551	197901
(2R)-2-[(4Z,7Z,10Z,13Z,16Z,19Z)-4,7,10,13,16,19-Docosahexaenoyloxy]-3-[(9Z)-9-hexadecenoyloxy]propyl 2-(trimethylammonio)ethyl phosphate	6.05248e+06	7.40396e+06	5.55994e+06	3.20232e+06	8.56538e+06	7.78709e+06	6.93463e+06	5.28985e+06	1.99136e+07	8.21488e+06	9.2549e+06	1.43021e+06	525035	1.25314e+07	1.84811e+06	988868	388025	771117	399461	512866	1.1952e+08	7.48853e+08	3.72485e+06	4.78467e+07	7.67296e+07	1.71109e+08	8.0856e+06	1.24626e+07	6.93193e+07	4.73094e+06	1.28382e+06	1.73452e+06	2.56758e+06	1.39057e+07	428766
(2R)-2-[(5Z,8Z,11Z,14Z,17Z)-5,8,11,14,17-Icosapentaenoyloxy]-3-[(6Z,9Z,12Z)-6,9,12-octadecatrienoyloxy]propyl 2-(trimethylammonio)ethyl phosphate	1.64566e+07	1.50476e+07	1.14495e+07	8.08956e+06	2.23006e+07	4.26964e+06	8.05487e+06	1.06267e+07	2.19096e+07	1.27406e+07	2.22646e+07	3.37415e+07	666964	2.24056e+07	5.71474e+07	1.03393e+07	74294.7	69893	110137	2.57983e+07	1.58074e+07	1.23984e+07	9.71445e+06	6.95347e+07	4.77757e+07	5.84916e+07	3.40761e+07	3.21897e+07	5.67378e+07	3.12087e+06	2.41728e+07	8.64354e+06	2.46712e+07	4.06174e+07	1.87752e+07
(2R)-2-[(8Z,11Z,14Z)-8,11,14-Icosatrienoyloxy]-3-(pentadecanoyloxy)propyl 2-(trimethylammonio)ethyl phosphate	302994	307212	304393	308816	350624	370059	344866	263258	768707	351604	214130	250011	97404	138416	153569	111399	189373	135294	258654	483972	1.15957e+07	1.87344e+07	115712	227309	8.17755e+06	1.64403e+07	1.84607e+06	1.48252e+06	1.22546e+07	632536	255562	122548	143948	125872	122868
(2R)-2-Hydroxy-3-(phosphonooxy)propyl (4Z,7Z,10Z,13Z,16E,19E)-4,7,10,13,16,19-docosahexaenoate	3.09059e+06	3.09082e+06	3.11644e+06	3.13434e+06	3.14539e+06	3.12934e+06	3.23541e+06	3.29611e+06	3.16946e+06	3.06051e+06	706100	744526	220821	719524	628781	355057	258043	255160	222555	1.55059e+06	1.56741e+06	2.54704e+06	902623	1.34156e+06	1.08716e+06	567292	647704	497507	816641	848331	1.55827e+06	411474	873103	828361	750711
(2R)-2-Hydroxy-3-(phosphonooxy)propyl (8Z,11Z,14Z)-8,11,14-icosatrienoate	755280	779182	774934	826438	836960	662425	592409	887543	761611	743713	753840	444617	247898	473738	566792	418230	562451	469478	469380	489059	1.1457e+07	9.07289e+06	6.5414e+06	9.96389e+06	3.01283e+06	3.2148e+06	3.10554e+06	2.37009e+06	8.01493e+06	3.51793e+06	806847	715275	516928	477842	461738
(2R)-3-(Docosanoyloxy)-2-hydroxypropyl 2-(trimethylammonio)ethyl phosphate	3.11784e+07	2.42333e+07	3.40166e+07	3.84757e+07	5.7574e+07	1.84232e+07	1.78484e+07	2.68908e+07	1.25017e+08	3.62776e+07	228031	147793	136300	193689	188978	155884	235336	189321	370919	203973	360069	237933	161920	318081	394380	326889	140142	115201	302709	133275	163847	136044	150006	171561	161821
(2R)-3-{[(2-Aminoethoxy)(hydroxy)phosphoryl]oxy}-2-hydroxypropyl (9Z)-9-hexadecenoate	277792	382165	351430	324519	316294	410544	268408	379976	383782	491518	9.69723e+06	1.05425e+07	229553	1.83723e+07	1.18346e+07	778419	226774	306093	221488	5.75749e+07	1.21657e+08	7.65571e+07	1.54537e+07	5.50291e+07	2.88313e+07	9.23285e+06	7.3885e+06	7.8883e+06	1.36891e+07	1.5611e+07	4.65687e+07	2.7528e+06	2.52171e+07	2.27685e+07	2.0008e+07
(2R)-3-{[(2-Aminoethoxy)(hydroxy)phosphoryl]oxy}-2-hydroxypropyl pentadecanoate	2.49246e+06	1.53963e+06	2.21359e+06	1.73709e+06	1.72483e+06	1.87346e+06	1.31188e+06	1.84491e+06	2.56038e+06	2.35212e+06	373149	429398	194246	672903	2.37219e+06	215721	176660	191530	176823	1.92259e+06	4.27209e+07	1.1098e+07	516530	7.59245e+06	1.00466e+06	1.09371e+06	997238	1.08668e+06	1.52335e+06	1.26784e+06	1.48077e+07	949318	1.14326e+06	668037	633328
(2R,14R,19Z,22Z,25Z,28Z,31Z)-2-[(4Z,7Z,10Z,13Z,16Z,19Z)-4,7,10,13,16,19-Docosahexaenoyloxy]-5,8,11-trihydroxy-14-{[(9Z,12Z)-9,12-nonadecadienoyloxy]methyl}-5,11-dioxido-16-oxo-4,6,10,12,15-pentaoxa-5l ambda~5~,11lambda~5~-diphosphaheptatriaconta-19,22,25,28,31-pentaen-1-yl (4Z,7Z,10Z,13Z,16Z,19Z)-4,7,10,13,16,19-docosahexaenoate	261263	234679	235184	241936	242274	274330	225074	260998	237363	237032	743394	2.33326e+06	210262	8.87134e+06	5.87157e+06	691785	215869	210955	207377	3.66984e+07	1.90296e+07	9.41245e+06	4.79807e+06	9.7964e+06	3.961e+06	2.41619e+06	1.3238e+06	3.24983e+06	1.0658e+07	3.66699e+06	3.0769e+06	581179	8.17139e+06	7.91056e+06	1.05196e+07
(2R,14R,20Z,23Z,26Z,29Z)-2-[(4Z,7Z,10Z,13Z,16Z)-4,7,10,13,16-Docosapentaenoyloxy]-5,8,11-trihydroxy-14-{[(9Z,12Z)-9,12-nonadecadienoyloxy]methyl}-5,11-dioxido-16-oxo-4,6,10,12,15-pentaoxa-5lambda~5~,1 1lambda~5~-diphosphapentatriaconta-20,23,26,29-tetraen-1-yl (4Z,7Z,10Z,13Z,16Z)-4,7,10,13,16-docosapentaenoate	43649.9	48552.6	45924.5	48196.8	49662	56574.1	55197.6	49523.1	49933.9	53757.7	214284	273504	50988.2	228779	551227	211605	55139.6	54289.9	53742	792126	2.57395e+06	1.03868e+07	284553	395677	560138	206925	206903	197426	205206	192221	639818	203503	382082	976700	294369
(2R,14R,20Z,23Z,26Z,29Z)-2-[(4Z,7Z,10Z,13Z,16Z,19Z)-4,7,10,13,16,19-Docosahexaenoyloxy]-5,8,11-trihydroxy-14-{[(9Z,12Z)-9,12-nonadecadienoyloxy]methyl}-5,11-dioxido-16-oxo-4,6,10,12,15-pentaoxa-5lambd a~5~,11lambda~5~-diphosphapentatriaconta-20,23,26,29-tetraen-1-yl (4Z,7Z,10Z,13Z,16Z,19Z)-4,7,10,13,16,19-docosahexaenoate	181145	170095	179197	179118	192205	168618	161255	183320	190211	180377	1.97207e+07	6.38877e+06	102745	1.32794e+07	9.22778e+06	2.89023e+06	97981.5	106782	93173.4	1.10646e+07	1.01004e+07	3.65389e+06	1.97471e+07	1.00843e+07	1.4528e+07	548752	671076	1.23735e+06	2.18895e+07	2.0875e+06	1.67944e+07	988378	1.80289e+07	2.00126e+07	2.55045e+07
(2R,14R,24Z,27Z)-2-[(4Z,7Z,10Z,13Z,16Z,19Z)-4,7,10,13,16,19-Docosahexaenoyloxy]-5,8,11-trihydroxy-5,11-dioxido-16-oxo-14-[(palmitoyloxy)methyl]-4,6,10,12,15-pentaoxa-5lambda~5~,11lambda~5~-diphosphate tratriaconta-24,27-dien-1-yl (4Z,7Z,10Z,13Z,16Z,19Z)-4,7,10,13,16,19-docosahexaenoate	199380	198674	197849	190678	208831	175973	179808	178384	204721	219085	1.95256e+06	4.3532e+06	106158	7.58067e+06	6.40732e+06	2.77555e+06	79205	101800	87649.6	593802	3.02294e+06	5.05234e+07	6.75831e+06	3.05801e+06	3.53693e+06	1.44618e+06	1.26626e+07	1.14934e+06	1.98576e+06	833877	2.80473e+06	1.31428e+06	7.89965e+06	8.16293e+06	7.51917e+06
(2R,14R,25Z,28Z)-5,8,11-Trihydroxy-2-[(11Z)-11-icosenoyloxy]-14-[(9Z,12Z)-9,12-octadecadienoyloxy]-5,11-dioxido-17-oxo-4,6,10,12,16-pentaoxa-5lambda~5~,11lambda~5~-diphosphatetratriaconta-25,28-dien-1 -yl (5Z,8Z,11Z,14Z)-5,8,11,14-icosatetraenoate	427405	423304	705368	474710	788964	1.37433e+06	756481	342748	1.08039e+06	878451	219361	297024	129707	175821	190444	180723	235861	626400	212230	884817	5.53447e+06	5.00629e+07	138926	524680	2.54652e+06	2.83648e+06	2.29262e+06	1.75374e+06	2.44663e+06	1.19687e+06	836203	219914	355607	222517	173213
(2R,3R,4S,5S,6R)-2-[(3Z)-hex-3-en-1-yloxy]-6-(hydroxymethyl)oxane-3,4,5-triol	6.09633e+06	6.93103e+06	8.9407e+06	1.79039e+07	8.11464e+06	5.25806e+06	6.45679e+06	1.99131e+07	7.92389e+06	1.16936e+07	108729	145384	147545	247992	127272	108731	660209	729558	589185	176697	175947	199315	246957	219404	354950	175043	255382	300733	252036	539737	190232	159284	98843.5	160819	168014
(2R,3S,4S,5R,6S)-2-(hydroxymethyl)-6-[(1R,12R)-5,7,11,19-tetraoxapentacyclo[10.8.0.0Â?,Âaâ°.0â´,â¸.0ÂaÂl,Âaâ¸]icosa-2(10),3,8,13,15,17-hexaen-16-yloxy]oxane-3,4,5-triol	8.07618e+06	7.83207e+06	7.60154e+06	7.81684e+06	8.06383e+06	8.19846e+06	7.95461e+06	8.60555e+06	8.16773e+06	8.11846e+06	133640	172779	77966.8	160824	101992	87575.4	88327.1	73422.2	95280.4	226447	1.15887e+06	497579	92627	252783	100322	142588	95460.5	82625.1	66031.2	110201	213164	134629	193442	156207	158796
(2R,5R,6R)-3-[(1E,3E)-hepta-1,3-dien-1-yl]-5,6-dihydroxy-2-(hydroxymethyl)cyclohexan-1-one	4.00037e+06	2.03137e+06	2.91854e+06	8.38226e+06	2.65407e+06	6.94034e+06	2.45497e+06	7.98168e+06	3.00492e+06	3.19198e+06	110929	138164	100384	144089	125166	140233	770558	693111	466760	158739	314870	250834	183742	153118	116088	196029	113744	93201.2	162437	98493.6	180595	118883	162604	156851	159884
(2S)-1-Acetyl-N-[(2S)-1-amino-3-cyclohexyl-1-oxo-2-propanyl]-4-[4-(dimethylamino)benzoyl]-2-piperazinecarboxamide	4.64627e+06	1.16808e+07	3.80541e+06	8.11001e+06	3.23844e+06	3.67242e+06	2.05829e+07	6.45264e+06	9.61713e+06	4.66438e+06	63339.9	72046.4	52532	83400.3	80142.6	58715.8	129394	40079.6	57204	53984	136004	107615	76601.1	107971	75131.5	63472.9	64599.4	60968.7	39279.3	79432.3	89719.2	64192.3	90613.7	85900.7	81893.1
(2S)-1-O-(7Z,10Z)-hexadecadienoyl-2-O-linoleoyl-3-O-beta-D-galactopyranosyl-sn-glycerol	889327	1.70845e+06	822470	771107	592956	966566	528567	672274	2.91952e+06	1.29593e+06	1.71811e+06	367639	183727	2.80021e+06	715064	404787	278823	735177	260457	6.20803e+06	2.45169e+07	9.89428e+07	641539	8.3821e+06	2.14545e+07	4.91504e+06	898775	1.50489e+06	3.01251e+06	572245	4.27464e+06	343974	1.4389e+06	1.81084e+06	791485
(2S)-2-{[9-(3,4-Dimethyl-5-propyl-2-furyl)nonanoyl]oxy}-3-hydroxypropyl 11-(3-methyl-5-propyl-2-furyl)undecanoate	561064	651929	406270	542940	808448	302729	375518	476365	5.50955e+06	506435	149234	623254	72943.7	146521	219126	92963.1	631139	335615	302331	1.45074e+06	456012	886039	115262	184126	149843	207800	116852	108398	361596	78079.9	471749	139627	317563	198201	268384
(2S)-3-(4-Hydroxyphenyl)-2-({[(3S,4S,5R)-2,3,4-trihydroxy-5-(hydroxymethyl)tetrahydro-2-furanyl]methyl}amino)propanoic acid (non-preferred name)	833703	3.93445e+07	2.84219e+07	3.59746e+07	3.61957e+07	5.05647e+06	2.12765e+06	5.74247e+07	1.57054e+08	1.74625e+07	1.02223e+06	2.29204e+06	197947	9.97111e+06	450453	254322	4.3223e+06	6.19978e+06	66058.8	5.24248e+06	1.22698e+06	723277	434438	2.88196e+06	3.2755e+06	3.43548e+06	374823	3.83582e+06	382307	9.2657e+06	6.30555e+06	689015	3.41863e+06	4.28218e+06	914019
(2S)-3-(beta-D-Galactopyranosyloxy)-2-[(9Z,12Z)-9,12-octadecadienoyloxy]propyl (9Z,12Z,15Z)-9,12,15-octadecatrienoate	457504	534177	270118	258088	486549	473630	458736	370158	506887	622296	77877.1	67822.2	58764.9	89195.7	68444.8	73503.2	164773	103396	250307	71782	1.91163e+07	1.418e+07	69768.3	124054	187123	2.45783e+07	4.08745e+06	3.99549e+06	144242	63767.4	76461.6	69032.5	69078.9	75325	67545.4
(2S)-3-{[6-O-(alpha-D-Galactopyranosyl)-beta-D-galactopyranosyl]oxy}-2-[(9Z,12Z,15Z)-9,12,15-octadecatrienoyloxy]propyl (11Z,14Z,17Z)-11,14,17-icosatrienoate	3.88341e+07	4.74912e+07	2.36315e+07	6.64595e+07	3.31787e+07	1.3841e+07	1.08892e+07	1.17641e+07	3.55219e+07	1.15155e+07	1.92127e+06	874835	439859	446633	263343	471744	524483	363370	267690	820291	1.52903e+06	2.15592e+06	402138	636246	2.21149e+06	1.4155e+06	658198	397222	3.86666e+06	376330	538939	767864	286913	413059	541528
(2S)-3-Hydroxy-2-({[(3S,4S,5R)-2,3,4-trihydroxy-5-(hydroxymethyl)tetrahydro-2-furanyl]methyl}amino)butanoic acid (non-preferred name)	6.78519e+06	4.43636e+07	4.37638e+07	4.26939e+07	4.09215e+07	1.41727e+07	1.16285e+07	4.31198e+07	3.13485e+07	2.82459e+07	749790	4.79741e+06	70539.3	1.0071e+07	983812	126298	1.70036e+06	8.09876e+06	22911	3.0329e+06	2.46294e+06	2.07145e+06	170732	430161	334771	4.17739e+06	4.7034e+06	2.27477e+06	1.00369e+06	853594	5.15929e+06	1.59244e+06	2.22496e+06	2.0271e+06	1.81567e+06
(2S)-3-Methyl-2-({[(3S,4S,5R)-2,3,4-trihydroxy-5-(hydroxymethyl)tetrahydro-2-furanyl]methyl}amino)butanoic acid (non-preferred name)	3.8688e+06	8.31118e+07	7.70551e+07	1.01341e+08	6.93099e+07	1.17382e+07	5.04182e+06	1.04216e+08	3.32392e+08	3.33915e+07	6.08718e+06	1.33631e+07	312846	6.30346e+07	1.53327e+07	9.83897e+06	7.65746e+06	4.04406e+07	71137	3.57897e+07	2.96174e+07	2.98228e+07	1.24107e+07	3.76884e+07	3.93066e+07	1.47633e+07	1.86909e+07	1.86945e+07	4.26022e+06	8.94123e+07	3.89596e+07	6.50154e+06	3.3401e+07	3.19521e+07	2.71392e+07
(2S)-3-Phenyl-2-({[(3S,4S,5R)-2,3,4-trihydroxy-5-(hydroxymethyl)tetrahydro-2-furanyl]methyl}amino)propanoic acid (non-preferred name)	1.35138e+06	1.70428e+06	1.34124e+06	1.50104e+06	1.58398e+06	2.50265e+06	2.36782e+06	1.4973e+06	1.85298e+06	1.59213e+06	623835	4.91516e+06	509785	7.99102e+07	9.33892e+06	1.98246e+07	4.22274e+06	2.05566e+06	175834	4.00935e+07	1.83285e+07	2.46727e+07	1.10879e+07	6.98127e+07	9.16609e+07	4.72884e+06	5.97317e+06	6.34434e+06	1.25275e+06	2.03344e+08	4.97477e+07	3.51835e+06	7.65178e+07	5.91298e+07	3.89737e+06
(2S)-4-(Methylsulfanyl)-2-({[(3S,4S,5R)-2,3,4-trihydroxy-5-(hydroxymethyl)tetrahydro-2-furanyl]methyl}amino)butanoic acid	621199	2.05335e+07	1.75201e+07	2.55635e+07	3.08052e+07	2.90933e+06	1.30245e+06	4.20958e+07	3.19275e+08	1.04105e+07	1.52161e+06	6.09597e+06	281832	1.64479e+07	5.65332e+06	520112	8.16186e+06	9.51108e+06	76732.3	6.85586e+06	1.49901e+07	1.26021e+07	2.16113e+06	2.92234e+06	681479	412739	7.81368e+06	8.35475e+06	426018	7.97755e+06	4.661e+06	745416	3.83275e+06	3.44147e+06	973844
(2S)-4-Methyl-2-({[(3S,4S,5R)-2,3,4-trihydroxy-5-(hydroxymethyl)tetrahydro-2-furanyl]methyl}amino)pentanoic acid (non-preferred name)	1.59703e+07	5.1925e+08	4.22205e+08	5.54521e+08	4.38974e+08	4.59605e+07	3.19672e+07	4.93096e+08	2.52297e+08	1.92309e+08	5.22088e+06	1.92826e+06	404092	3.42333e+06	1.69153e+06	642887	1.54919e+07	6.24639e+07	148718	2.66932e+06	5.10998e+06	3.83698e+06	2.31743e+06	3.61794e+06	3.8138e+06	1.80989e+06	1.03135e+06	2.64067e+06	385599	1.09876e+07	2.91917e+06	455235	1.29689e+06	4.78809e+06	3.25795e+06
(2S,3aS,6R,7aS)-2-({4-[(Diaminomethylene)amino]butyl}carbamoyl)-1-[(2R,3R)-2-{[(2R)-2-hydroxy-3-(4-hydroxyphenyl)propanoyl]amino}-3-methylpentanoyl]octahydro-1H-indol-6-yl hydrogen sulfate (non-prefer red name)	807379	1.77448e+06	791941	1.28531e+06	1.15706e+06	4.08573e+06	973930	1.74901e+06	1.83964e+06	1.51053e+06	1.16294e+06	484835	163628	393561	414269	693418	431139	389684	2.22636e+06	474539	3.4824e+07	1.18382e+07	2.00457e+07	1.79624e+07	1.32789e+06	6.25508e+06	2.24903e+07	2.80828e+06	2.42092e+07	9.36154e+06	1.22891e+06	495916	587400	551016	981948
(2S,3R)-2-[(13Z)-13-Docosenoylamino]-3-hydroxyoctadecyl 5-acetamido-3,5-dideoxy-6-[(1R,2R)-1,2,3-trihydroxypropyl]-beta-L-threo-hex-2-ulopyranonosyl-(2->3)-[beta-D-galactopyranosyl-(1->3)-2-deoxy-2-(2 -oxopropyl)-beta-D-galactopyranosyl-(1->4)]-beta-D-galactopyranosyl-(1->4)-beta-D-glucopyranoside	140485	154877	132459	131625	148851	134092	114000	132618	163068	156239	44555.5	50350.5	37021.3	46982.7	47199	36957.1	30912.7	49196	32658.5	60147.9	108874	2.25034e+06	46707.5	80122.8	47873.2	44057.4	40092.1	34859	31323.3	58677.5	112807	44706.7	59143.5	53204.2	50972.3
(2S,3R,4E)-2-(Dodecanoylamino)-3-hydroxy-4-octadecen-1-yl 2-(trimethylammonio)ethyl phosphate	5.42199e+06	5.92915e+06	1.06781e+07	8.80403e+06	9.14912e+06	1.09927e+07	4.50075e+06	5.03541e+06	2.2931e+07	8.25185e+06	102672	141537	58285.5	69778.6	96757.1	64155.9	150758	83971.2	162966	91839.6	115794	128580	71141.1	143217	161283	106076	61963.8	48473.5	94212	60659.9	161018	77212	108107	79306.1	80726.8
(2S,3R,4E)-3-Hydroxy-2-(tricosanoylamino)-4-octadecen-1-yl 5-acetamido-6-[(1S,2R)-2-({5-acetamido-3,5-dideoxy-6-[(1R,2R)-1,2,3-trihydroxypropyl]-beta-L-threo-hex-2-ulopyranonosyl}oxy)-1,3-dihydroxypro pyl]-3,5-dideoxy-beta-L-threo-hex-2-ulopyranonosyl-(2->3)-beta-D-galactopyranosyl-(1->4)-beta-D-glucopyranoside	455517	423042	430878	423783	468992	359351	384435	387113	507933	507724	3.07123e+07	2.18307e+07	120206	2.7952e+07	4.33172e+07	7.20647e+06	94540.3	138448	101822	7.93709e+07	5.29107e+07	8.22893e+06	3.05197e+07	4.39215e+07	5.17526e+07	1.22407e+07	2.52119e+07	2.68419e+07	3.29994e+07	2.64438e+07	7.61877e+07	1.43264e+07	4.31724e+07	2.5359e+07	1.63526e+07
(2S,4aR,4bR,6aS,12bS,12cS,14aS)-2-(2-Hydroxy-2-propanyl)-12b,12c-dimethyl-3,4,5,6,6a,7,12,12b,12c,13,14,14a-dodecahydro-2H-chromeno[5',6':6,7]indeno[1,2-b]indole-4a(4bH)-carbaldehyde	2.56334e+06	3.58847e+06	1.94368e+06	5.30703e+06	647938	1.09996e+06	4.09794e+06	6.98129e+06	591275	1.39607e+06	203220	430989	70805.7	325981	248625	747794	323615	405435	317960	2.48592e+06	279270	276100	247058	255044	167920	181752	132890	79750.4	79892.6	72799.3	657288	1.48962e+06	288282	452232	742032
(2S,4E)-4-[{(1S,2R,4aS,6R,8aR)-1,6-Dimethyl-2-[(1E)-1-propen-1-yl]-1,2,4a,5,6,7,8,8a-octahydro-1-naphthalenyl}(hydroxy)methylene]-5-hydroxy-2-(hydroxymethyl)-2,4-dihydro-3H-pyrrol-3-one	576737	2.66584e+06	1.48652e+06	2.06441e+06	637483	1.63415e+06	1.13999e+06	2.4473e+06	1.87526e+06	846147	569039	479838	504569	256575	326552	270319	315370	448546	270134	411228	6.51726e+07	2.24465e+06	6.39288e+06	1.07496e+06	2.59682e+06	691614	553662	698558	800655	3.81151e+07	4.15433e+06	307870	784474	2.90464e+06	1.02018e+06
(2S,8R)-8-hydroxy-2-[(1S)-1-hydroxyheptyl]-3,4,5,6,7,8-hexahydro-2H-1-benzopyran-5-one	3.76991e+06	3.00018e+06	2.46756e+06	4.10674e+06	3.65587e+06	1.13086e+07	2.96399e+06	8.69515e+06	6.99508e+06	3.71973e+06	233448	268638	131316	311004	344466	134959	873269	628325	627249	275548	691727	1.38948e+06	307544	446392	310066	211834	206183	213896	161431	232588	527342	182037	442616	417935	396220
(2Z)-3-(3,4,5-Trimethoxyphenyl)-2-propen-1-yl acetate	64132.7	500086	71662.8	376854	319085	440197	66085.4	72706.6	228994	333343	485871	1.82657e+07	314709	931828	916491	1.09506e+06	249377	210088	195176	200828	1.84607e+06	3.4797e+07	817972	4.38954e+07	7.3224e+07	2.28649e+07	1.74479e+07	2.29418e+07	6.68814e+06	4.76718e+07	3.42726e+07	103019	3.49561e+07	3.69831e+07	3.57666e+07
(2Z)-3,7-Dimethyl-2,6-octadien-1-yl 3-oxobutanoate	36412.1	47799.5	37924.5	80438.9	59761.4	67923.6	33827.3	35475.4	41741.2	37761.4	53087.4	82251.1	40520.2	120461	100253	108014	122706	83442.7	43096.7	64416.5	429522	987273	750667	1.04545e+06	259900	322342	230408	194385	446712	296447	82255	102809	91410.2	46876.8	83344.3
(2Z)-3-{5-[(4Z)-5-(Methylsulfanyl)-4-penten-2-yn-1-yl]-2-furyl}acrylaldehyde	3.05982e+06	3.24043e+06	2.24641e+06	2.83118e+06	2.51621e+06	5.64618e+06	2.0764e+06	2.56241e+06	2.08871e+06	2.36393e+06	7.71891e+06	5.85372e+06	146446	4.2692e+07	1.81514e+07	8.6891e+06	4.22617e+07	8.27574e+06	30910	6.20305e+06	1.49623e+07	1.81209e+07	2.91421e+07	9.74251e+06	1.34813e+07	9.80627e+06	2.68091e+07	2.62172e+07	1.55796e+06	4.98971e+07	2.61723e+07	5.03214e+06	2.32357e+07	2.43104e+07	2.43448e+07
(2Z)-3-Phenyl-1-(1-pyrrolidinyl)-2-propen-1-one	3.09585e+06	7.97473e+06	1.15595e+07	8.72819e+06	7.35007e+06	1.02204e+07	6.64548e+06	7.12531e+06	2.46063e+06	9.43836e+06	18994.1	20533.8	19072.4	17762.5	29651.3	19759	19817	19498.1	19530.6	18132.2	18122.6	20204.8	20162.1	21248.6	20232.2	19507.6	18538.2	17615	16479.7	18448.3	20005	31629.8	30122.6	20920.5	19661.2
(2Z)-4-Methyl-2-phenyl-2-pentenal	2.42208e+06	4.28098e+06	1.89071e+06	3.15246e+06	3.39826e+06	2.53614e+06	5.44422e+06	2.89133e+06	2.48577e+06	2.5832e+06	2.79627e+06	5.2845e+06	892774	3.10826e+06	4.25761e+06	1.60033e+06	1.31499e+06	1.13415e+06	1.30769e+06	8.51878e+06	9.96847e+06	1.12554e+08	3.67791e+06	5.34934e+06	6.37241e+06	3.13619e+06	2.46107e+06	2.43576e+06	3.38354e+06	2.96793e+06	8.72773e+06	2.80403e+06	4.57676e+06	3.1523e+06	3.76421e+06
(2Z)-5-(1,2,4a,5-tetramethyl-7-oxo-1,2,3,4,4a,7,8,8a-octahydronaphthalen-1-yl)-3-methylpent-2-enoic acid	366461	403867	364146	373343	364472	422205	332229	436286	419756	430661	264183	649441	249577	482896	866870	334222	255224	251713	209517	486846	1.84806e+07	1.32392e+06	251115	2.79069e+06	460842	1.277e+06	1.61769e+06	1.78051e+06	242199	1.04531e+06	1.239e+06	297361	1.95711e+06	1.79707e+06	1.82542e+06
(2Z,4Z,6Z,8E,10E,12E,14Z,16E,18E,20Z,22E)-4,8,12,17,21-Pentamethyl-23-(2,6,6-trimethyl-1-cyclohexen-1-yl)-2,4,6,8,10,12,14,16,18,20,22-tricosaundecaenal	352429	389500	350801	338348	380693	417248	336339	352685	359175	364412	1.05218e+06	1.40619e+06	297599	1.44035e+06	1.44738e+06	1.21969e+06	304722	316882	290233	3.79462e+06	3.20533e+06	1.90667e+08	1.38254e+06	2.17057e+06	1.75489e+06	3.21429e+07	2.12393e+07	994672	1.24285e+06	1.99609e+07	2.95845e+06	936623	1.896e+06	1.53665e+06	1.31092e+06
(3aR,4S,6Z,10Z,11aR)-6,10-Bis(hydroxymethyl)-3-methylene-2-oxo-2,3,3a,4,5,8,9,11a-octahydrocyclodeca[b]furan-4-yl 2-methylpropanoate	8.70441e+06	8.67069e+06	1.2399e+06	1.39354e+06	7.34673e+06	8.29761e+06	6.58922e+06	6.31391e+06	1.27843e+06	6.77384e+06	438835	1.03873e+06	131663	386578	614516	237899	709061	685665	589626	2.12899e+06	1.52838e+06	2.30428e+06	326006	548204	450051	702144	380809	369236	922568	188496	1.40721e+06	402153	772236	548597	592282
(3aR,7aS,8S,9aR)-5,8-dimethyl-3-methylidene-2H,3H,3aH,4H,6H,7H,7aH,8H,9H,9aH-azuleno[6,5-b]furan-2,6-dione	6.26789e+06	1.06999e+07	2.95414e+07	1.1546e+07	4.20494e+06	1.00091e+07	1.66271e+06	7.60754e+06	1.17311e+07	3.39611e+06	212168	316254	147680	293112	184844	134984	1.17382e+07	2.3399e+06	6.00054e+06	467356	1.78169e+06	831809	169174	602263	162992	228646	175870	262459	188196	435895	338844	180029	332029	325822	289755
(3beta,24R,24'R)-fucosterol epoxide	752996	841111	647007	1.34286e+06	829011	551279	556508	1.1554e+06	864377	774852	1.62769e+08	2.4631e+06	1.05258e+06	3.10543e+08	577378	1.51304e+06	478403	713980	482523	8.88339e+06	5.86155e+08	8.99341e+08	1.12515e+08	2.08446e+09	2.7177e+09	1.69092e+07	541973	7.66981e+06	1.2381e+08	7.33258e+06	1.61266e+07	1.24501e+06	3.44349e+06	2.68928e+08	2.42934e+08
(3E)-3-(Hydroxymethyl)-2-oxo-5-[(1S,8aS)-5,5,8a-trimethyl-2-methylenedecahydro-1-naphthalenyl]-3-pentenoic acid	2.81078e+07	2.41296e+07	1.95988e+07	2.84181e+07	1.17887e+07	1.6995e+07	2.21812e+07	4.17233e+07	1.21845e+07	1.39312e+07	97293.5	134480	75028.3	97237.3	245264	200822	309521	458206	167586	271299	182028	204874	196786	257305	175899	147731	188041	202713	249105	76340.5	189931	286311	119347	182401	213201
(3E)-4,8-Dimethyl-1,3,7-nonatriene	3.62736e+06	3.11514e+06	3.31032e+06	4.64501e+06	3.25054e+06	2.30158e+06	2.7019e+06	3.63734e+06	3.34847e+06	3.06289e+06	453339	9.96729e+06	293568	389970	1.18712e+06	311487	1.83834e+06	1.604e+06	1.43642e+06	3.01273e+07	3.79138e+06	3.49443e+06	445620	670411	623137	3.79221e+06	2.38215e+06	1.43643e+06	2.44377e+06	1.15283e+06	6.14725e+06	1.25278e+06	2.37125e+06	1.035e+06	1.49865e+06
(3E,5S,6S,7S,9R,11E,13E,15R,16R)-16-Ethyl-15-(hydroxymethyl)-5,7,9-trimethyl-2,10-dioxooxacyclohexadeca-3,11,13-trien-6-yl 3,4,6-trideoxy-3-(dimethylamino)-beta-D-xylo-hexopyranoside	653813	595230	539264	548714	660791	514142	531870	472479	698762	660625	1.4312e+08	1.97649e+08	131623	2.59367e+08	3.38123e+08	6.33163e+07	106060	114956	109668	5.65511e+08	9.3169e+08	1.71023e+06	2.85116e+08	5.26096e+08	2.18951e+08	1.83201e+08	1.64954e+08	1.93953e+08	1.58629e+08	2.17185e+08	2.16741e+08	1.00013e+07	3.14008e+08	2.61985e+08	2.85339e+08
(3R,6aR,7S,12aS)-5,6,6a,7,8-pentahydroxy-3-methyl-1,2,3,4,5,6,6a,7,12,12a-decahydrotetraphene-1,12-dione	1.3861e+07	1.37933e+07	1.26893e+07	1.36194e+07	1.3268e+07	1.3492e+07	1.35344e+07	1.27464e+07	1.26109e+07	1.40858e+07	88591.1	123713	81760.7	111709	136063	90163.4	65816.8	49734.7	73878.5	84077.8	147616	131551	111194	145093	136174	116540	112150	102186	76983.7	136260	124078	84126.1	105327	114919	115392
(3S)-3-{(Z)-[(3S)-3-{(Z)-[(3R)-3-Amino-1-hydroxy-4-methylpentylidene]amino}-1-hydroxybutylidene]amino}-5-methylhexanoic acid	45155.5	46210.6	45822.7	45267.1	45566.7	46737.8	45289.3	46465	49273.3	47282.7	82332.7	169079	125910	210919	201552	547130	67088.6	58064.5	65391	373505	217835	359828	402198	1.39052e+07	7.03748e+06	227336	212440	349853	101741	613715	969922	80998.4	752549	622910	840010
(3S,5R,10R,12S,14S,15R,16R)-3,5,10,14,15-Pentahydroxy-12,16-dimethyl-2-icosanone	3.70499e+07	3.72072e+07	2.83926e+07	3.85702e+07	3.22706e+07	6.27839e+06	1.59813e+07	1.49217e+08	1.71865e+07	2.74642e+07	1.05735e+06	1.47656e+06	127002	1.49097e+06	90834.4	119546	95475.7	1.45915e+06	80787.4	1.13371e+06	118882	123762	127185	104103	129771	138510	135147	126127	108810	117327	1.2301e+06	778095	567178	295347	131327
(3Z,6E,8E,12Z,15Z,18Z)-3,6,8,12,15,18-Docosahexaen-10-ol	4.39086e+06	4.53786e+06	4.26329e+06	4.60154e+06	4.39913e+06	3.63205e+06	3.68824e+06	4.2447e+06	4.37078e+06	4.03e+06	9.62987e+06	5.84259e+06	494037	8.41505e+06	957837	1.90842e+06	2.46167e+06	2.3698e+06	2.12484e+06	4.84559e+06	4.11838e+07	1.49054e+08	3.61007e+06	1.46178e+07	1.21229e+06	6.13209e+07	1.56247e+07	2.64266e+07	7.39116e+07	4.04842e+06	2.12879e+07	1.92489e+06	1.99193e+06	2.84992e+06	1.47368e+06
(4-{[3,4,5-trihydroxy-6-(hydroxymethyl)oxan-2-yl]oxy}phenyl)methyl 2,3-dihydroxy-2-[(4-hydroxyphenyl)methyl]butanoate	1.33369e+06	2.5464e+06	8.86445e+06	3.96255e+06	5.35274e+06	2.35102e+07	7.70193e+06	1.74476e+06	1.47538e+07	1.27959e+07	161738	130163	89054.4	125308	139038	98554.4	88571.2	1.99398e+06	86506.1	160642	476473	266543	111497	301483	136049	132146	130389	124194	101128	136378	261248	130337	154621	201211	134731
(4aS,5R,6S,8aS)-5-[(3E)-5-methoxy-3-methyl-5-oxopent-3-en-1-yl]-5,6,8a-trimethyl-3,4,4a,5,6,7,8,8a-octahydronaphthalene-1-carboxylic acid	1.87759e+08	2.77352e+08	2.4745e+08	2.60252e+08	2.47991e+08	2.27692e+08	1.98871e+08	2.11458e+08	2.18467e+08	2.14081e+08	237264	297019	222836	259657	263199	265605	8.77766e+06	1.11552e+07	1.10962e+07	377356	308633	905178	237992	301656	304474	252919	215579	184799	236100	214255	325695	248335	278081	227902	248508
(4aS,9aR)-7-Benzyl-2-[(4-methoxyphenyl)acetyl]decahydro-6H-pyrido[3,4-d]azepin-6-one	1.59172e+07	1.15675e+07	1.25778e+07	8.94333e+06	8.67723e+06	7.78577e+06	1.07776e+07	1.82749e+07	1.39788e+07	4.3859e+06	91930.9	136301	62296.3	97820.9	105490	142668	537538	453766	431689	98512.6	156617	122034	72689.7	145611	146330	117844	68355.2	61053.3	92750.1	73619.8	188005	93139.7	114870	80447.4	87160.6
(4E)-5-Hydroxy-4-{(2E,4E,6R)-1-hydroxy-6-[(3R,4R,6R)-6-hydroxy-1,4,8-trimethyl-2,9-dioxabicyclo[3.3.1]non-7-en-3-yl]-4-methyl-2,4-heptadien-1-ylidene}-2,4-dihydro-3H-pyrrol-3-one	189005	208160	206126	221605	219033	240198	184450	216847	144231	181114	201116	5.52754e+06	123330	1.09795e+07	2.30443e+07	7.48001e+06	51335.7	44051.8	58336.6	3.57956e+07	1.16173e+08	9.16225e+07	1.92191e+07	9.64468e+07	3.00883e+07	334867	1.35253e+07	1.44301e+07	239231	1.98023e+07	102668	3.76998e+06	1.78065e+07	1.70606e+07	80847.4
(4'R,4aR,5'S,6'S,7R,8S,9R,10R,12R,14R,15R,16S,16aS)-15-{[(3R,4S,6R)-4-(Dimethylamino)-3-hydroxy-6-methyltetrahydro-2H-pyran-2-yl]oxy}-7-ethyl-5',8,9,14-tetrahydroxy-4'-methoxy-4',6',8,10,12,14,16-hept amethylhexadecahydro-5H,11H-spiro[1,3-dioxino[5,4-c]oxacyclotetradecine-2,2'-pyran]-5,11-dione	826505	834755	713392	896975	742779	617008	715736	737232	783961	745933	509618	801612	157017	644464	635706	440278	1.02923e+06	1.0032e+06	825709	1.32894e+06	2.80864e+06	3.46967e+06	550306	3.97742e+06	3.76552e+06	1.64801e+06	694332	698736	697922	3.30921e+06	1.48094e+06	380997	559128	522596	471790
(4S)-4-[(9Z,12Z,15Z)-9,12,15-Octadecatrienoyloxy]-4-(trimethylammonio)butanoate	552832	576274	571805	559261	554049	550434	600029	549855	559195	576143	2.76023e+06	6.03801e+06	147283	2.47659e+06	4.49337e+06	164566	138355	116126	133279	819548	2.97136e+07	1.39754e+07	5.35024e+06	1.5879e+07	4.70842e+06	5.27075e+06	5.11156e+06	5.23579e+06	1.06236e+06	3.93165e+06	7.93022e+06	337038	6.44649e+06	5.95894e+06	5.55756e+06
(4S)-4-{[(9Z)-3-Hydroxy-9-hexadecenoyl]oxy}-4-(trimethylammonio)butanoate	156530	162976	176896	167857	181726	239753	157489	163194	169298	327556	6.1065e+06	571618	222304	983672	1.04973e+06	790465	273291	211632	267871	1.14784e+06	3.85045e+07	1.5567e+07	1.16826e+06	1.9686e+07	6.11403e+06	1.05467e+07	7.46181e+06	8.55134e+06	1.2423e+06	8.48053e+06	1.3389e+07	398815	8.2245e+06	9.93034e+06	1.26541e+07
(4S)-4-{[(9Z)-3-Hydroxy-9-octadecenoyl]oxy}-4-(trimethylammonio)butanoate	707037	848107	812555	718973	762610	807473	593019	716301	910075	893152	217856	203881	127155	571909	158981	147865	185392	287717	170780	253502	2.22603e+06	523710	1.04233e+06	3.12142e+06	632846	1.30635e+06	250541	322239	820799	539970	1.68176e+06	177062	1.57455e+06	1.4226e+06	1.24637e+06
(5S)-5-hydroxy-1,7-diphenylheptan-3-one	2.5787e+08	1.83845e+07	1.90171e+07	1.90207e+07	1.96263e+07	1.92543e+07	1.89303e+08	1.61969e+07	2.42041e+07	1.90078e+07	118763	77778.9	67488.9	108768	167024	116404	72897.8	343236	231979	75204.9	115381	155056	115994	288917	130777	76529.6	136519	149204	111921	94098.4	121550	72359.7	91519.7	89737.4	80759.2
(5Z,17R)-23-Amino-20-hydroxy-20-oxido-14-oxo-15,19,21-trioxa-20lambda~5~-phosphatricos-5-en-17-yl (6Z,9Z,12Z)-6,9,12-octadecatrienoate	581019	552228	504471	528663	535751	551779	493058	501352	556059	540087	757136	8.05125e+06	136286	656259	670877	2.62819e+07	701136	636368	2.99554e+07	744125	1.0159e+06	754786	911906	4.94544e+07	2.65295e+07	680285	738302	705867	581113	5.71741e+06	441045	624907	662862	632659	656669
(5ξ,6α,7α,9ξ,16ξ)-16-(β-D-Glucopyranosyloxy)-6,7,17-trihydroxykauran-19-oic acid	8.26098e+07	1.13138e+08	7.33602e+07	5.72193e+07	8.03333e+07	6.49545e+07	1.03203e+08	1.63967e+08	1.30463e+08	1.15858e+08	291269	1.55393e+06	203981	265066	459450	209113	1.45021e+06	7.04979e+06	1.30538e+06	2.67913e+06	1.24845e+06	3.37799e+06	252012	474395	376768	2.42986e+06	1.65955e+06	950381	418710	803133	1.45511e+06	393683	712873	389374	474783
(5ξ,9ξ)-17-Hydroxykaur-15-en-19-oic acid	61851.8	60669.6	65428.3	66863.4	70422	72424.4	63018.6	71697	63129.8	70770.4	73471.5	52541.4	47106	56021.7	57923.6	52308.6	51661.1	46683.5	52630.8	49902.7	7.6419e+06	3.21932e+06	2.49077e+06	4.07315e+06	657787	2.52376e+06	2.70348e+06	961965	2.62479e+06	2.18056e+06	53207	57868.2	58056.2	56374.8	54665.3
(6E,10E)-3,7,11,15-Tetramethyl-6,10,14-hexadecatrien-1-ol	2.93794e+06	4.06781e+06	2.17392e+06	9.17096e+06	2.6236e+06	3.37284e+06	2.07326e+06	5.86231e+06	6.10134e+06	5.26383e+06	90496.3	150607	76266.4	96098.2	108044	119306	278472	413562	379310	409129	148658	109102	78171.2	192824	197800	160664	77113.3	71710	86015.9	71392.9	153896	100807	113811	94907.9	86531.5
(6R,10S)-13-[(2S)-6-Hydroxy-2,5,7,8-tetramethyl-3,4-dihydro-2H-chromen-2-yl]-2,6,10-trimethyltridecanoic acid	2.4292e+06	2.43303e+06	2.31964e+06	2.59174e+06	2.42357e+06	2.12825e+06	2.00099e+06	2.23653e+06	2.39443e+06	2.35836e+06	842585	1.76349e+06	244870	1.02443e+06	1.28048e+06	634425	1.31873e+06	1.27138e+06	1.0966e+06	3.7592e+06	7.98378e+06	7.93264e+06	884540	4.22748e+06	5.38972e+06	1.95763e+06	699904	1.05496e+06	1.75519e+06	1.74762e+06	2.56166e+06	897392	1.62802e+06	1.02029e+06	1.34763e+06
(6Z,9Z,12Z,15Z,23R,35R,42Z,45Z,48Z,51Z)-26,29,32-Trihydroxy-26,32-dioxido-20,38-dioxo-21,25,27,31,33,37-hexaoxa-26lambda~5~,32lambda~5~-diphosphaheptapentaconta-6,9,12,15,42,45,48,51-octaene-23,35-diy l (4Z,7Z,10Z,13Z,16Z,4'Z,7'Z,10'Z,13'Z,16'Z)bis(-4,7,10,13,16-docosapentaenoate)	2.05415e+07	1.23893e+07	1.00058e+07	1.97014e+07	1.48784e+07	1.25449e+07	9.67099e+06	1.26706e+07	1.10578e+07	7.07404e+06	137728	734783	96453.5	127315	225827	98879.9	699342	716904	617254	1.26684e+06	408756	1.5973e+06	120219	224319	178156	868248	712698	449392	233630	379765	688053	186155	337085	184117	245296
(6Z,9Z,12Z,15Z,23R,35R,42Z,45Z,48Z,51Z)-26,29,32-Trihydroxy-26,32-dioxido-20,38-dioxo-21,25,27,31,33,37-hexaoxa-26lambda~5~,32lambda~5~-diphosphaheptapentaconta-6,9,12,15,42,45,48,51-octaene-23,35-diy l (5Z,8Z,11Z,14Z,5'Z,8'Z,11'Z,14'Z)bis(-5,8,11,14-icosatetraenoate)	179851	183455	172889	163375	180753	189861	178228	182381	205032	169539	389398	654913	94741.6	428827	555421	464506	119840	143933	122913	1.47562e+06	1.00589e+06	6.48263e+06	666137	748526	556528	1.09789e+06	1.90517e+06	4.58935e+06	521538	2.7806e+06	1.2399e+06	625191	1.05547e+06	578206	646453
(7alpha,13beta)-2-Oxospartein-13-yl 3,5-dihydroxy-4-methoxybenzoate	186332	742040	457141	712299	208909	471989	363375	860089	553594	213857	96674.2	99484.4	81845.6	98979.9	109337	98187.4	111523	153724	92969.5	125412	1.18052e+06	315597	94292.5	230472	109616	96847.8	96691.2	100991	71956.7	195724	152689	95357.4	128409	122769	118580
(7E,13Z)-3-Benzyl-6,12-dihydroxy-4,5,10,12-tetramethyl-1-oxo-2,3,3a,6,6a,9,10,11,12,15-decahydro-1H-cycloundeca[d]isoindol-15-yl acetate	315630	307926	289422	299922	295431	258171	262477	270576	312556	331123	9.10639e+06	1.4613e+07	130812	9.00552e+06	5.1708e+06	6.20994e+06	100610	149524	114460	2.01989e+07	1.04329e+07	2.1641e+06	7.11159e+06	1.07435e+07	1.85556e+07	7.37334e+06	1.86231e+06	889337	2.87269e+06	456122	1.0231e+07	1.46576e+07	1.56305e+07	7.72764e+06	6.61313e+06
(7Z,10Z,22R,34R,40Z,43Z,46Z,49Z,52Z)-34-[(4Z,7Z,10Z,13Z,16Z)-4,7,10,13,16-Docosapentaenoyloxy]-25,28,31-trihydroxy-25,31-dioxido-19,37-dioxo-20,24,26,30,32,36-hexaoxa-25lambda~5~,31lambda~5~-diphospha octapentaconta-7,10,40,43,46,49,52-heptaen-22-yl (4Z,7Z,10Z,13Z,16Z)-4,7,10,13,16-docosapentaenoate	464082	618909	532702	507726	506804	465139	533755	507901	611001	450452	299947	480398	119334	325126	363846	207825	129017	137562	182890	841456	2.01635e+06	6.24453e+07	394807	1.98547e+06	432937	1.65757e+07	2.31861e+07	666359	413587	1.33762e+07	1.00854e+07	247398	548321	422541	428844
(7Z,10Z,22R,34R,40Z,43Z,46Z,49Z,52Z,55Z)-34-[(4Z,7Z,10Z,13Z,16Z,19Z)-4,7,10,13,16,19-Docosahexaenoyloxy]-25,28,31-trihydroxy-25,31-dioxido-19,37-dioxo-20,24,26,30,32,36-hexaoxa-25lambda~5~,31lambda~5~ -diphosphaoctapentaconta-7,10,40,43,46,49,52,55-octaen-22-yl (4Z,7Z,10Z,13Z,16Z,19Z)-4,7,10,13,16,19-docosahexaenoate	9.6319e+06	1.03417e+07	5.87193e+07	1.13101e+07	1.45976e+08	1.19162e+07	7.10626e+06	6.76852e+06	5.69904e+06	1.12183e+08	217487	684371	98893.5	212779	361054	106915	769061	2.62245e+06	1.32583e+06	1.71678e+06	765212	588221	167718	274733	348448	474919	223506	252830	487220	107693	602973	198465	374070	326777	865994
(7Z,21R,33R,41Z,44Z,47Z,50Z,53Z)-24,27,30-Trihydroxy-24,30-dioxido-18,35-dioxo-33-[(palmitoyloxy)methyl]-19,23,25,29,31,34-hexaoxa-24lambda~5~,30lambda~5~-diphosphahexapentaconta-7,41,44,47,50,53-hexa en-21-yl (4Z,7Z,10Z,13Z,16Z)-4,7,10,13,16-docosapentaenoate	2.06347e+07	1.07701e+07	1.08429e+07	1.63686e+07	1.43469e+07	4.31831e+06	5.9677e+06	1.36681e+07	3.1705e+07	7.50577e+06	125448	162235	126776	106460	124401	1.12836e+06	150509	167728	152462	160104	118930	136629	139444	697611	622702	142007	103573	151873	113023	200537	145689	781454	240315	127898	186162
(8E)-2-Amino-8-octadecene-1,3,4-triol	2.87416e+07	8.08141e+07	1.54156e+07	4.95879e+07	5.24265e+07	1.70726e+07	1.17283e+08	5.54085e+07	2.25714e+07	1.97577e+07	533717	858459	206648	576008	621151	298034	387389	948161	404484	1.28556e+06	1.42746e+06	2.08391e+06	770085	991529	864263	1.03937e+06	1.15175e+06	1.13535e+06	574456	921432	1.55109e+06	571736	1.04586e+06	681362	819861
(8E,15Z)-1,8,15-Heptadecatriene-11,13-diyne	3.3776e+06	6.07944e+06	2.01587e+07	7.67384e+06	1.40097e+07	6.27297e+07	2.1733e+07	3.16499e+06	4.03741e+07	2.98316e+07	197221	279604	155113	211070	229590	247505	854331	1.35137e+07	392543	328804	350165	295649	176896	350182	384904	291480	170274	150836	316416	154064	383302	184501	250617	225742	213276
(9cis)-Retinal	171798	242035	179829	219935	206077	221371	346525	239540	235403	192663	415041	1.56331e+06	271579	2.18427e+06	2.94015e+06	577974	488735	632809	367368	2.87427e+06	1.13241e+08	1.7385e+07	1.52604e+06	2.90232e+07	2.06138e+06	1.36941e+06	2.01032e+06	3.05778e+06	395732	2.25304e+06	3.31417e+06	388109	1.89226e+06	1.81288e+06	2.15524e+06
(9cis,13'cis)-3,3'-Dihydroxy-7,8-didehydro-beta,beta-carotene-4,4'-dione	7.72301e+06	8.37204e+06	1.13033e+07	7.42348e+06	1.02839e+07	9.4354e+06	5.78383e+06	5.42538e+06	1.09303e+07	1.36379e+07	167936	895944	117918	152828	264903	125115	9.76083e+06	3.29394e+06	8.54933e+06	1.5209e+06	463528	1.83685e+06	145302	273520	217232	1.52322e+06	956839	547958	262081	463059	708773	226984	411018	224500	263219
(9R)-6-Hydroxy-6-oxido-12-oxo-5,7,11-trioxa-2-aza-6lambda~5~-phosphaheptacosan-9-yl palmitate	4.48119e+07	3.03048e+07	2.78228e+07	4.49947e+07	4.40543e+07	1.5602e+07	1.39871e+07	3.8661e+07	8.20426e+07	3.15297e+07	268871	189471	419930	150991	148508	444784	299432	1.00413e+06	3.73767e+06	206201	144262	159376	227015	220156	178650	188917	291351	138456	118329	293834	196814	303436	153975	183916	201690
(9Z)-9-Octadecenamide	9.69744e+07	1.09109e+08	9.35023e+07	5.59022e+07	7.33415e+07	2.00768e+08	8.71436e+07	7.21537e+07	1.31642e+08	1.16521e+08	2.94718e+07	3.97421e+09	3.96956e+06	8.10282e+07	1.87101e+08	1.51687e+08	3.5981e+07	1.70329e+07	2.86551e+07	6.74886e+08	1.86521e+09	1.0818e+08	1.53858e+08	2.11623e+08	9.09824e+07	1.46407e+08	1.44821e+08	1.85397e+08	4.3719e+07	3.50562e+07	5.61114e+08	1.39369e+08	6.99931e+08	6.8342e+08	5.2777e+08
(9Z,11E)-13-[(4Z,7Z,10Z,16Z,19Z)-4,7,10,13,16,19-Docosahexaenoyloxy]-9,11-octadecadienoic acid	6.26102e+06	4.51142e+06	5.00091e+06	5.57147e+06	6.5758e+06	3.2383e+06	3.89021e+06	4.00708e+06	4.38668e+06	5.18371e+06	1.1416e+06	71701.8	59597.2	71720.2	143160	50512.6	64539.2	55244	49028.1	209877	44773.4	48363.7	53747.5	40630.1	55974.6	52458.7	49517.3	49825.9	39603.9	48032.5	137644	461115	79235.1	104166	166611
(E)-5-(methylsulfanyl)pentanal oxime	2.21831e+06	1.47408e+06	860875	9.38036e+06	2.27667e+06	3.02069e+06	7.16768e+06	6.09302e+06	1.20364e+06	5.61655e+06	58399.2	71561.5	52101.3	92619.9	83962.2	60844.5	61135.2	49861.5	69248.1	71488.2	159316	91679.4	79392	135915	120995	70036	72502.8	65013.2	45179.8	102606	80939.8	53863.9	84803.6	86590.6	88458.5
(E)-p-coumaric acid	6.26646e+08	9.39798e+08	7.96266e+08	7.70381e+08	7.56105e+08	8.62462e+08	4.10588e+08	6.7613e+08	7.7393e+06	8.50886e+08	6.88234e+06	1.64427e+07	5.52531e+06	1.57711e+07	1.99956e+07	7.10348e+06	9.68552e+06	7.20397e+06	119227	1.54652e+07	2.65304e+07	2.27586e+07	1.53536e+07	2.26382e+07	1.49929e+07	1.6363e+07	1.67217e+07	1.43214e+07	6.43518e+06	1.90858e+07	1.16108e+07	6.04853e+06	1.46912e+07	1.55346e+07	1.5116e+07
(E,E)-2,4-Dodecadienal	7.53324e+06	7.90799e+06	7.4308e+06	8.29677e+06	7.46023e+06	7.21472e+06	6.72917e+06	7.28679e+06	7.61162e+06	7.07191e+06	4.32485e+06	5.18029e+06	1.96491e+06	6.42389e+06	3.61814e+06	2.79828e+06	3.72419e+06	3.65635e+06	3.19117e+06	8.36544e+06	1.72982e+07	1.08859e+08	6.23484e+06	6.96379e+06	5.54898e+06	3.94953e+07	5.84621e+06	8.15058e+06	1.57206e+07	5.37306e+06	1.20535e+07	3.14737e+06	5.2495e+06	4.00518e+06	3.25598e+06
(E,E)-alpha-Farnesene	508099	754708	501063	365395	574436	694222	230749	411160	653336	658419	1.93951e+06	746227	669205	372568	801301	506870	706821	691336	695568	8.77904e+06	6.06457e+06	2.25377e+06	722069	2.03494e+06	2.46764e+08	903721	667990	699360	761252	645472	6.47325e+06	802669	4.11051e+06	4.97894e+06	4.09593e+06
(E,E)-hydramethylnon	6.18692e+06	1.22883e+06	3.04368e+06	1.96997e+07	1.22126e+07	1.71421e+06	2.03391e+06	1.93346e+06	4.53916e+06	2.71766e+06	172605	519533	78485.4	194714	281086	91906.1	9.60884e+06	8.66702e+06	5.24504e+06	1.3625e+06	657025	458846	140714	238761	173326	422927	177383	159060	410660	92287.5	472823	157509	285143	259342	211446
(R)-3-Hydroxy myristic acid	3.55286e+07	2.66919e+07	2.63748e+07	2.57427e+07	3.1345e+07	3.04999e+07	2.9163e+07	3.01103e+07	2.90818e+07	3.18032e+07	673761	548036	1.70505e+06	1.51751e+06	815777	2.35025e+06	1.00911e+06	1.21028e+06	1.2844e+06	851580	1.9201e+06	1.01176e+06	548677	1.02752e+06	659494	699508	1.40576e+06	1.45936e+06	1.44814e+06	1.84455e+06	852099	1.14351e+06	674979	656419	573564
(S)-[(2R,4S,5R)-5-Ethenyl-1-azabicyclo[2.2.2]octan-2-yl]-quinolin-4-ylmethanol	1.57123e+07	2.14817e+07	56038.1	62793.8	1.68592e+07	2.49905e+07	1.10557e+07	1.71093e+07	59700.1	1.72978e+07	162135	220553	79119	188211	129672	95021.3	112759	81264	94788.2	330213	1.38404e+06	507166	130370	344028	118480	141419	109147	99788.8	67685.7	119942	257640	160646	223722	191436	183475
(S)-2-hydrazino-3-(4-hydroxy-3-methoxyphenyl)-2-methylpropionic acid	62690	126130	60224	123395	73502.5	65955.6	63376	61492.9	67367.7	95289.6	89182.4	117665	78399.3	124635	120714	88082.2	88574.2	77283	103543	117470	217329	170963	107010	127615	104055	87846.8	85135.7	78831.4	60828.7	109914	180097	102487	168100	140363	132059
(Z)-?-amylcinnamyl alcohol	7.46968e+06	7.88606e+06	7.40815e+06	8.27376e+06	7.43954e+06	7.19471e+06	6.69186e+06	7.26658e+06	7.5821e+06	7.0523e+06	4.95262e+06	5.70099e+06	589178	3.3041e+06	3.53527e+06	1.34946e+06	3.71386e+06	3.61994e+06	2.97948e+06	5.5102e+06	2.62029e+07	1.01012e+08	2.0991e+06	5.00574e+06	3.47695e+06	2.00698e+07	7.44104e+06	7.48994e+06	1.54804e+07	1.82413e+06	6.45348e+06	2.67319e+06	2.96051e+06	5.04045e+06	3.33308e+06
(Z)-N-[(2S)-2-{(Z)-[(2S,3S,6R,7S)-2,3-Diamino-1,6,7-trihydroxy-8-{1-[hydroxy(imino)methyl]-2-imino-4-imidazolidinyl}octylidene]amino}-1-hydroxypropylidene]-L-valine	451278	613144	668187	422592	466052	467516	720245	472754	706825	689959	8.53958e+07	8.46138e+07	353285	1.10909e+08	1.1509e+08	5.32161e+07	356406	448828	355638	4.33699e+08	3.58396e+08	3.9758e+08	1.35991e+08	2.77626e+08	2.24189e+08	6.82464e+07	9.00265e+07	9.96591e+07	1.8112e+08	2.07258e+08	3.17546e+08	3.85874e+07	2.20444e+08	1.75831e+08	1.68185e+08
(Z)-N-[(4Z,7Z,10Z,13Z,16Z,19Z)-1-Hydroxy-4,7,10,13,16,19-docosahexaen-1-ylidene]-L-phenylalanine	213903	325362	190136	189048	258523	248276	250147	185615	276365	212636	157580	173484	120828	397862	274893	147695	134298	195511	126689	250366	7.44159e+06	2.46053e+06	155809	818802	371871	215886	184549	1.05479e+06	152505	785588	256429	153598	214607	222796	195707
(Z,Z,Z)-octadeca-4,7,10-trienenitrile	238114	323694	70952.7	70684.7	256120	354614	184706	247804	74778.7	255782	1.30698e+06	280374	96136.3	261360	2.08724e+06	395933	111530	104977	114849	499853	1.85113e+06	798457	1.33252e+06	9.82535e+06	3.30135e+06	201692	1.35299e+06	1.29006e+06	90648.9	1.7563e+06	1.66269e+06	216144	667190	630417	640082
.beta.-Estradiol	749219	774107	711349	839338	743233	636324	574748	666391	782321	695970	358799	762163	124672	385430	429745	402088	282037	286634	239005	1.52717e+06	1.42483e+06	6.50037e+07	411010	720897	558463	1.45485e+07	4.65835e+06	7.13972e+06	377283	381950	1.34661e+06	578855	697853	342679	526808
?17-6-keto Prostaglandin F1?	42680.7	43641.5	42533.4	45408.8	45855.8	43641.6	44110.7	42053.1	42546.2	46746.4	185286	39326.9	35771.7	42316.4	95293.1	38938.7	39087.7	170366	38332.4	251035	1.59528e+07	5.60356e+06	4.53029e+06	4.40233e+06	1.86037e+06	5.02401e+06	5.05636e+06	4.79551e+06	1.96584e+06	5.32287e+06	61104.6	136269	206543	39881.5	156266
[(3R,4S)-3-(3,4-Dihydro-1-isoquinolinylmethyl)-1-(3-phenylpropanoyl)-4-piperidinyl]acetic acid	115017	107641	63106.3	76561.1	71115.4	68873.6	58194.8	64025.5	68432.2	104715	575635	2.16739e+07	600412	545527	223620	92214.3	86564.3	74981.4	76537.4	176849	1.62565e+06	8.4033e+06	313709	437274	1.27682e+08	3.19346e+07	3.43159e+07	3.67516e+07	1.04545e+07	6.94634e+07	4.86009e+07	99787.8	5.33234e+07	5.87141e+07	6.59828e+07
[(3S,3aR,5aR,7Z,11E,14aR,14bR)-3-Isopropenyl-5a,12,14b-trimethyl-1,2,3,3a,4,5,5a,6,9,10,13,14,14a,14b-tetradecahydrocycloundeca[e]inden-8-yl]methanol	1.3804e+06	1.15668e+06	1.08727e+06	1.20872e+06	1.32524e+06	666524	884292	1.16289e+06	1.30289e+06	1.28462e+06	967692	1.15251e+07	100419	180676	8.23189e+06	2.4657e+06	314550	336803	251004	690527	737735	6.256e+06	283312	1.23267e+07	5.74329e+06	9.95995e+06	1.14144e+07	252637	136498	206204	1.22833e+07	2.81826e+06	7.00821e+06	270993	2.45707e+06
[2-(hydroxymethyl)-5,5,8a-trimethyl-1,4,4a,5,6,7,8,8a-octahydronaphthalen-1-yl]methanol	2.68973e+06	2.64659e+06	946073	2.38829e+06	906337	1.91594e+06	2.03712e+06	2.0399e+06	2.60697e+06	2.72162e+06	1.50337e+06	2.40775e+06	1.43841e+06	1.64378e+06	1.9741e+06	1.87698e+06	2.78295e+06	2.62968e+06	2.556e+06	4.17076e+06	1.16084e+07	8.59251e+06	1.9567e+06	1.91558e+06	2.07023e+06	1.19168e+07	2.81236e+06	4.11654e+06	2.07965e+06	1.84748e+06	1.79096e+06	2.03321e+06	2.02585e+06	2.03699e+06	1.91656e+06
[8-Formyl-5-methoxy-2-methyl-2-(4-methyl-2-oxo-3-penten-1-yl)-3,4-dihydro-2H-chromen-7-yl]methyl (9E,12E)-9,12-octadecadienoate	1.02027e+07	9.78466e+06	6.60645e+06	1.15707e+07	2.24074e+06	6.91351e+06	1.50395e+07	2.1303e+07	4.77157e+06	9.27905e+06	96177.3	310241	68342.1	90784.1	111848	71947	338795	341492	293019	881472	547933	549767	77949.1	134507	127637	882818	473086	238509	173576	211028	279260	96492.2	175496	115762	110347
{(3R,4S)-1-(Phenylacetyl)-3-[2-(4-phenyl-1-piperazinyl)ethyl]-4-piperidinyl}acetic acid	5.01797e+06	1.28162e+07	5.04531e+06	6.06583e+06	3.13328e+06	4.09123e+06	2.26276e+07	4.96806e+06	1.06511e+07	5.16438e+06	55379.8	75235.9	48276	72561.3	73100.4	55245.5	46938.7	37277.2	61615.1	49323.8	104112	87794	68815.6	73203.3	58350.6	59138.2	65881.1	55921.7	38028.2	112268	80306.5	60269.8	80162.6	78104	79261.5
{2,4-Dihydroxy-3-[(1E)-3-methyl-1-buten-1-yl]phenyl}[6-(2,4-dihydroxyphenyl)-2-(2,6-dihydroxyphenyl)-6-hydroxy-4-methyl-3-cyclohexen-1-yl]methanone	1.60812e+06	5.04206e+06	1.81278e+06	2.48539e+06	4.26577e+06	2.30311e+06	9.12323e+06	3.14546e+06	435425	1.75319e+06	289896	68170.9	66477.1	70476.9	68788.6	68830.9	69259.4	72735.6	68539.1	72751.8	173677	105005	99107.3	129705	90287.4	82685.1	78659.2	94412	122041	80520.7	84543.2	76557.3	71204.8	73574.5	72946.2
{2-[2-(Isobutyryloxy)-4-methylphenyl]-2-oxiranyl}methyl 2-methylbutanoate	1.54124e+07	1.35491e+07	1.40524e+07	1.81657e+07	1.08305e+07	1.54115e+07	1.93294e+07	1.6375e+07	7.84559e+06	1.3975e+07	163480	250754	106832	144623	173472	117781	324199	588619	261968	127985	284509	223820	117166	314120	340101	237164	132626	106958	187762	118466	365885	140290	202216	158739	166086
{4-Ethyl-6-[(3E)-2-ethyl-3-hexen-1-yl]-6-methyl-1,2-dioxan-3-yl}acetic acid	339123	243215	345793	345401	357244	908358	438520	290947	443297	446334	8.28703e+06	2.06511e+06	97149.5	409358	202382	634974	563451	379867	463323	681255	375009	270570	234113	283008	175198	195896	215488	216020	325473	174890	342064	1.07844e+06	940823	946285	902215
1-(14-methylhexadecanoyl)pyrrolidine	896586	899147	824981	996466	895323	824403	782773	883050	776030	861862	462726	1.91731e+06	193170	1.32728e+07	714145	308815	923698	865692	748752	3.53796e+06	1.08414e+08	1.15758e+08	371710	936226	517102	4.70787e+07	2.37002e+07	1.47865e+07	1.94689e+06	9.73465e+06	2.13375e+06	588216	1.18192e+06	528730	707672
1-(1Z-hexadecenyl)-2-(4Z,7Z,10Z,13Z,16Z,19Z-docosahexaenoyl)-sn-glycero-3-phosphoethanolamine	9.1376e+06	5.62009e+06	6.97891e+06	1.2886e+07	1.18989e+07	1.72181e+06	1.04122e+06	3.99705e+08	2.95403e+07	8.62499e+06	1.05824e+06	62805.4	68586.8	64249.7	19791	51008	36921.4	296040	108096	62627.4	31223.4	39919.9	67724.5	34060.2	48230.3	63196.6	63627.4	66280.9	27095.7	68596.3	446369	336112	111412	42805.8	34564.1
1-(1Z-hexadecenyl)-2-(8Z,11Z,14Z-icosatrienoyl)-sn-glycero-3-phosphoethanolamine	1.74644e+06	1.26051e+06	1.43615e+06	3.25711e+06	2.2097e+06	779430	298519	1.28163e+08	7.6985e+06	1.81669e+06	253642	52525.6	82893.3	52471	33382.7	49827.7	57651.9	39974.7	47687	53893.6	56978.3	68094.9	91599.5	60148.4	71380.7	85772.3	82322.5	84227.8	52588	94055.9	43429.1	61534	42542.3	45338.5	40300.4
1-(1Z-hexadecenyl)-2-arachidonoyl-sn-glycero-3-phosphoethanolamine	1.02787e+07	6.52704e+06	5.89847e+06	6.89574e+06	1.05518e+07	4.60305e+06	2.6408e+06	6.80343e+06	2.78615e+07	7.30374e+06	384680	150007	373661	397917	180931	328553	211910	319592	204222	159096	164749	149428	305542	129780	179484	141114	586720	352477	126832	263752	142820	174359	145824	351566	244475
1-(1Z-hexadecenyl)-sn-glycero-3-phosphocholine	304187	307283	260539	286537	290647	294610	358827	307019	288212	290083	2.30353e+07	3.52604e+07	272302	2.12672e+07	3.62014e+07	1.30339e+06	323730	356234	297803	5.13762e+06	1.22319e+08	1.44043e+08	2.59049e+07	5.73427e+07	4.61243e+07	4.25468e+07	3.15972e+07	3.5148e+07	4.8581e+07	2.24419e+07	1.45637e+08	1.40131e+07	4.91638e+07	3.84151e+07	3.20245e+07
1-(1Z-octadecenyl)-2-(4Z,7Z,10Z,13Z,16Z-docosapentaenoyl)-sn-glycero-3-phosphoethanolamine	47715.3	48163.4	47004.6	48472.4	47969.8	1.77486e+06	48218.7	47034.3	59932	48891.8	459721	3.96389e+06	71570.1	4.25614e+06	7.87103e+06	247489	6.89662e+06	5.74327e+06	15106.1	5.43302e+06	1.07314e+07	6.8464e+06	5.50161e+06	1.11444e+06	438489	6.52233e+06	4.67181e+06	5.68662e+06	197462	2.73631e+06	4.81539e+06	217765	3.65073e+06	3.24448e+06	2.83541e+06
1-(1Z-octadecenyl)-2-linoleoyl-sn-glycero-3-phosphoethanolamine	3.25699e+06	2.47179e+06	2.69334e+06	2.82771e+06	2.26885e+06	1.80851e+06	944432	1.60609e+07	6.38061e+06	1.78094e+06	67975.6	77751.4	102158	99791.7	72231.2	91668.7	89272.6	66745.1	83728.1	118520	83744.9	83781.2	94367.9	78125.7	82633.7	123210	79888.8	98021.6	90857.8	98194	56966.1	53570.4	77105.2	76730	83014.4
1-(2,4-diphenyl-2,3-dihydro-1H-1,5-benzodiazepin-1-yl)propan-1-one	152228	244600	199207	189555	190544	212915	150953	247710	259700	268443	166596	8.14594e+06	157386	216273	164380	101102	170090	157285	132124	2.3835e+07	5.97626e+06	7.70851e+06	158356	461454	187675	506760	823915	380413	152733	153561	4.10955e+06	200682	2.82792e+06	3.31571e+06	3.39449e+06
1-(2-Morpholinophenyl)dihydro-1H-pyrrole-2,5-dione	1.30043e+07	1.22711e+07	1.39072e+07	1.54987e+07	1.35712e+07	1.26455e+07	1.30519e+07	1.41982e+07	1.02985e+07	1.28505e+07	171873	204864	104621	228711	242641	134933	89732.9	254421	247273	398670	641569	1.46879e+06	266661	351686	192107	469156	380853	346392	194497	709415	334684	145447	315625	237475	268607
1-(3,4-Dimethoxyphenyl)-3,5-decanediyl diacetate	68170.7	76358.3	72838.7	69345.5	74685.9	92796.8	64535.2	71001	80188.1	113174	297449	423777	83746.5	371680	264546	108118	112069	83150.6	84826.7	185116	1.80276e+06	1.21168e+06	184750	719659	163327	313505	188128	199164	132011	293471	484099	225813	337273	419870	511171
1-(3-ethyl-2,4-dihydroxy-6-methoxyphenyl)butan-1-one	1.05995e+07	8.85535e+06	9.86958e+06	1.02893e+07	1.02467e+07	1.00128e+07	1.07109e+07	9.71314e+06	9.2667e+06	1.01873e+07	503469	590654	125022	506141	529423	542717	868340	1.78774e+06	1.31273e+06	423157	726325	753798	147422	369659	456769	633108	591422	122942	490222	513444	547469	631414	531423	478198	453740
1-(4-Acetyl-1-piperazinyl)-2-[(3R,4S)-3-({5-[4-(2-methyl-2-propanyl)phenyl]-1,2-oxazol-3-yl}methyl)-4-piperidinyl]ethanone	1.54296e+06	7.01252e+06	8.16605e+06	1.25016e+07	9.41749e+06	3.07405e+06	1.67895e+06	8.69213e+06	1.68913e+07	5.68666e+06	205341	862770	83244.9	197052	289068	132292	498614	428203	327182	1.74708e+06	784905	1.12422e+06	162922	318967	225182	616212	256080	234353	414291	168672	937935	251242	477576	221333	266918
1-(4-Benzyl-1-piperidinyl)-2-[(3R,4S)-3-{[5-(phenoxymethyl)-1,2-oxazol-3-yl]methyl}-4-piperidinyl]ethanone	1.74914e+06	5.88037e+07	2.06464e+06	2.12554e+07	3.32221e+07	4.34643e+07	2.53148e+07	3.65868e+06	1.64363e+06	1.57446e+06	118849	122730	93970.2	172147	121983	104551	101289	147457	95549.8	183854	282524	270864	307787	158199	121449	862112	108902	98016.5	88545.7	144654	198118	145310	161859	147705	147604
1-(4-benzylpiperazino)-2-(pyridin-2-ylamino)propan-1-one	1.75539e+07	1.86582e+07	2.52869e+07	1.89025e+07	2.09581e+07	2.5041e+07	2.29263e+07	1.86348e+07	2.91112e+07	2.78378e+07	219016	485809	167936	738320	450167	448865	606367	588729	350397	347976	669219	770863	408701	593899	285181	396136	476049	163755	760999	658118	373453	430439	478119	272589	379664
1-(4-Hydroxy-3-methoxyphenyl)-3,5-decanediyl diacetate	64201.2	61186	62984	93476.3	63148.3	63369	62875.9	63740.8	60934.5	57419.4	107035	54806.8	49601.1	56248.3	56969.9	55843.2	52422	50129	58353.5	51364.4	374625	285865	87336.3	290215	168067	3.2083e+06	2.81104e+06	92519.9	1.06918e+06	171836	54168.6	87333.4	62361	54868.8	96926.4
1-(4-Methylpiperazino)-2-[(2-phenylquinoline-4-yl)oxy]ethan-1-one but-2-ene-dioic acid	2.75122e+07	1.88147e+07	9.63593e+06	1.28104e+07	5.81526e+06	8.11901e+06	4.97047e+07	2.71829e+07	1.24382e+07	8.20427e+06	66852.9	73490.4	58413.8	88080.7	77132.2	62032.6	76923.6	98002.5	101584	52687	97010.9	67625	69057.8	130382	69301.1	58228.2	59091.2	58675.6	40728.3	103206	123384	77507.6	104144	101997	94732.7
1-(4Z,7Z,10Z,13Z,16Z,19Z-docosahexaenoyl)-sn-glycero-3-phosphocholine	422367	610643	553898	503510	654944	518964	470507	483949	623585	647662	4.16794e+07	647146	346490	1.10501e+06	4.22171e+06	434413	301960	419534	335892	989268	6.96952e+08	7.77382e+08	818907	4.86864e+08	1.35862e+06	6.87623e+07	1.17357e+08	1.7355e+08	8.34672e+07	1.57786e+08	948053	474429	990611	1.92994e+06	794255
1-(acetyloxy)-3-hydroxy-6,8a-dimethyl-7-oxo-3-(propan-2-yl)-1,2,3,3a,4,7,8,8a-octahydroazulen-4-yl 4-hydroxybenzoate	3.04635e+06	1.56054e+07	1.44404e+07	2.85046e+06	8.62262e+06	1.17936e+07	4.06268e+06	7.81687e+06	1.51978e+07	2.28954e+07	194381	184524	104994	237577	231892	115430	268801	359538	102692	190342	541265	570696	198261	357889	182537	135859	162386	124146	107918	204257	354253	145697	297328	254840	268720
1,1,6-Trimethyl-1,2-dihydronaphthalene	927734	873565	724204	953489	860352	860720	870102	893097	952130	983254	1.07106e+06	1.51128e+06	404802	1.14001e+06	1.24619e+06	377458	503683	484019	676852	2.27097e+06	3.58096e+06	5.4024e+07	1.07137e+06	2.09624e+06	1.9789e+06	803579	3.19407e+06	3.96355e+06	1.18831e+06	717982	3.343e+06	1.07404e+06	1.49021e+06	1.11106e+06	1.06523e+06
1,26-Hexacosanediyl (2E,2'E)bis[3-(3,4-dihydroxyphenyl)acrylate]	266946	287444	271879	448812	270764	244320	206123	253953	313223	356206	7.46727e+06	1.12885e+07	261453	4.81183e+06	1.09086e+07	2.71991e+06	106920	144318	104427	2.01508e+07	5.90225e+07	6.79148e+07	1.1068e+07	4.06521e+07	1.79492e+07	855648	679146	413375	173253	901312	6.26961e+07	8.69493e+06	1.30968e+07	6.94163e+06	5.77307e+06
1,2-Cyclohexanediol	2.18778e+08	3.53167e+08	2.65649e+08	3.29959e+08	2.35238e+08	2.87576e+08	2.95416e+08	1.83905e+08	1.8024e+08	2.10213e+08	4.39486e+07	3.905e+07	2.1754e+07	5.82543e+07	1.18725e+07	4.58612e+07	4.08386e+08	5.21408e+08	2.952e+08	4.32914e+07	2.35959e+07	8.65131e+06	2.86474e+07	5.0942e+07	4.658e+07	3.69199e+07	4.88415e+07	8.51045e+06	2.11773e+07	5.03564e+07	5.43079e+07	9.95434e+06	8.77947e+06	8.76977e+06	5.89799e+07
1,2-di-[(11Z)-eicosenoyl]-sn-glycero-3-phosphocholine	451379	657550	338712	573745	1.87333e+06	2.25088e+06	283766	588029	7.44347e+06	645093	47826.6	67268.3	47660.8	42916.7	51769.3	52357	61918.2	58249.8	91789.3	53180.4	44789.5	39050.4	51504.8	61198.9	53862.6	57877.6	42674.7	35404.1	42670.6	36404.6	51911.6	42497	55395.1	43280	47960.6
1,2-di-[(9Z,12Z,15Z)-octadecatrienoyl]-sn-glycero-3-phosphocholine	336291	201158	136616	1.28688e+06	559420	118633	103273	1.8993e+07	3.0043e+06	855683	27411.2	40246.5	78299.4	39828.1	25858.7	36932.3	47906.2	23256.6	39293.6	37246	34636.2	45478.7	83341.1	39295	51308.8	71454.3	73837.3	76742.7	29227.9	78793.8	22979.1	22471.1	37434.5	37390.2	36433.2
1,2-Dideoxy-3-C-methyl-1-(2,5,5,8a-tetramethyl-1,4,4a,5,6,7,8,8a-octahydro-1-naphthalenyl)pentitol	5.04533e+06	4.99922e+06	4.89301e+06	5.05346e+06	5.33611e+06	4.31272e+06	4.30363e+06	4.76621e+06	4.84082e+06	4.67753e+06	4.82966e+06	5.55773e+07	320282	4.76058e+06	1.25108e+07	6.68651e+06	3.1503e+06	2.64409e+06	2.5324e+06	1.79096e+08	2.36734e+07	4.02214e+07	7.03051e+06	8.63139e+06	4.54502e+06	3.84319e+07	6.21127e+06	6.36064e+06	3.95975e+07	2.82022e+06	5.15715e+07	6.21954e+06	2.00855e+07	8.29e+06	1.18693e+07
1,2-dihydroxyheptadec-16-yn-4-yl acetate	512343	579122	557228	529856	552284	679434	513546	534843	641381	596400	2.16106e+07	4.26814e+07	1.2629e+06	2.53409e+07	2.62399e+07	670955	392467	450577	730173	1.75319e+06	5.15937e+07	6.24065e+07	1.82844e+07	2.69139e+07	4.68971e+06	7.28475e+07	4.94554e+07	5.55658e+07	1.43681e+06	2.15357e+07	1.29034e+07	2.07088e+06	1.76932e+07	1.73436e+07	1.75856e+07
1,2-Dimyristoyl-sn-glycero-3-phosphoserine	1.80056e+07	3.64846e+07	3.01129e+07	4.60964e+07	3.25839e+07	2.53114e+07	6.5401e+06	5.73406e+07	4.70614e+07	3.82767e+07	269149	366996	141240	197955	246874	189561	1.02225e+06	576701	1.39752e+06	240500	610747	380046	153297	371839	367806	372285	245445	200794	144816	193159	631516	203472	294013	195303	191016
1,2-Dioleoyl-sn-glycero-3-PE	1.62956e+06	1.69645e+06	1.41526e+06	1.44943e+06	1.84971e+06	1.84226e+06	2.04265e+06	1.39165e+06	2.32944e+06	1.9763e+06	740614	7.43249e+06	199338	1.02097e+07	246410	233432	551513	362840	906722	7.91782e+06	8.53833e+07	1.13137e+08	236806	6.87712e+07	1.08332e+08	1.49111e+08	7.69984e+06	1.20834e+07	8.13477e+07	6.09497e+06	7.98557e+06	288907	358861	299328	226996
1,2-dioleoyl-sn-glycero-3-phospho-N,N-dimethylethanolamine	1.0502e+09	9.97445e+08	5.45865e+08	8.22601e+08	6.74256e+08	3.16845e+08	3.64804e+08	1.32362e+09	2.48735e+09	4.71929e+08	274255	918136	222039	286649	506395	226215	1.01439e+07	2.92634e+07	1.83719e+07	1.27472e+06	230436	728669	217138	798645	1.97478e+06	872257	276102	180000	500836	184137	1.30711e+06	444686	790431	667193	750424
1,2-Dioleoyl-sn-glycerol	3.37139e+08	7.19074e+08	4.78785e+08	3.10515e+08	1.24048e+09	4.86585e+08	1.05117e+08	2.82463e+07	2.89868e+09	7.29986e+08	923316	1.2011e+06	1.30548e+06	887067	1.19009e+06	650288	1.72614e+06	2.21757e+06	1.83008e+06	1.06919e+06	2.00836e+06	1.30375e+06	1.12254e+06	1.31576e+06	1.34133e+06	1.53307e+06	1.04593e+06	688825	556375	651747	1.99333e+06	1.14032e+06	1.04576e+06	669986	655280
1,2-Dipalmitoleoyl-sn-glycero-3-phosphocholine	1.06779e+06	898346	984487	1.09628e+06	935930	1.27447e+06	748335	813278	1.36691e+06	1.0532e+06	254617	425195	216752	7.10403e+06	400622	276082	365275	817330	353120	7.11235e+06	9.79061e+07	1.92359e+08	926009	1.58288e+06	2.68414e+06	1.30958e+08	5.65735e+06	5.91602e+06	2.82528e+07	2.60589e+06	2.1897e+06	429808	384224	1.04287e+06	497720
1,3-Bis(tetradecanoyloxy)-2-propanyl pentadecanoate	4.56776e+06	4.74522e+06	6.30474e+06	5.88029e+06	4.81803e+06	5.4815e+06	4.47765e+06	4.08493e+06	4.98169e+06	4.96106e+06	118729	163672	67400.6	89483.8	111889	74477.4	174335	97103.3	264786	126090	133903	148689	82266.6	165615	186505	122665	71654.2	56054.1	136445	70146.4	186199	123100	125014	91708.6	93351.5
1,3-Dihydroxy-2-propanyl (11Z,14Z)-11,14-icosadienoate	1.75722e+06	1.76584e+06	1.78048e+06	1.79071e+06	1.71139e+06	1.71525e+06	1.84845e+06	1.88313e+06	1.67864e+06	1.7418e+06	405832	414190	122093	405069	341343	211987	141347	150339	127150	885882	1.06484e+06	2.94779e+06	364531	766456	598028	336034	1.10239e+06	301402	592570	626729	871478	329442	498820	445345	855878
1,3-Dihydroxy-2-propanyl (7Z,10Z,13Z,16Z)-7,10,13,16-docosatetraenoate	519961	1.37536e+06	325830	426530	459401	925705	1.74022e+06	364485	446458	278062	1.05608e+06	877547	237830	736340	851483	407229	231612	276301	244119	1.94823e+06	1.70438e+06	2.47155e+07	1.19089e+06	5.62908e+06	8.43334e+06	1.09222e+06	9.31284e+06	9.68402e+06	635924	1.62869e+07	1.72495e+06	546289	1.10227e+06	926512	974297
1,3-Dihydroxy-2-propanyl (9Z)-9-tetradecenoate	280297	352380	357744	308665	329587	393736	239484	311178	432574	408953	2.30516e+06	1.43584e+07	173000	403500	1.48582e+06	1.51622e+06	172036	273451	159484	1.8234e+06	2.38569e+07	8.10267e+06	4.51652e+06	4.33032e+06	1.03404e+06	2.24902e+07	3.57361e+06	4.8912e+06	413329	1.17108e+07	8.35567e+06	312677	4.97632e+06	6.93497e+06	4.41555e+06
1,3-Dihydroxy-2-propanyl icosanoate	3.71819e+08	2.84804e+08	3.59218e+08	4.19822e+08	4.02067e+08	9.08005e+07	2.12319e+08	2.20079e+08	8.5517e+08	2.7471e+08	435461	515682	331143	288537	352302	228324	1.92859e+06	2.63796e+06	2.34802e+06	1.04947e+06	1.30596e+06	432642	215964	242731	434374	827622	278961	267738	476969	216448	958879	658870	423828	209868	219769
1,4a-Dimethyl-6-methylene-5-[2-(2-oxo-2,5-dihydro-3-furanyl)ethyl]decahydro-1-naphthalenecarboxylic acid	102127	120107	110833	96111.6	97389.8	114128	92131.7	104877	122742	121865	109220	151404	84330.3	163494	124711	109844	73768.2	57968.9	93557.1	119949	305230	194655	118591	233010	101804	180090	1.19607e+06	1.37231e+06	64657.5	127319	1.4177e+06	107232	145647	113617	84761.3
1,4a-dimethyl-9-oxo-7-(propan-2-yl)-1,2,3,4,4a,9,10,10a-octahydrophenanthrene-1-carboxylic acid	1.60903e+08	2.75465e+08	5.43759e+08	1.97688e+08	4.05488e+08	1.15821e+09	6.68756e+08	1.66777e+08	7.51142e+08	8.08657e+08	1.44764e+06	3.53404e+06	439592	1.74868e+06	2.15163e+06	1.07938e+06	1.00435e+07	2.28174e+08	2.40936e+06	4.47432e+06	2.8366e+06	1.99482e+06	3.74742e+06	3.94363e+06	2.02257e+06	1.35237e+06	1.95243e+06	991720	1.09988e+06	934877	3.04281e+06	1.01854e+06	2.30159e+06	2.40222e+06	2.94551e+06
1,4-Bis(2-ethylhexyl) sulfosuccinate	1.27331e+07	1.01441e+07	1.16797e+07	1.22746e+07	1.10846e+07	1.03219e+07	1.28441e+07	1.32437e+07	8.65513e+06	1.49902e+07	3.46758e+06	1.10943e+06	563514	724546	1.60371e+06	790063	1.03347e+06	596189	689750	1.00738e+06	283436	192798	105662	92548.9	104147	134221	270358	197248	201623	374623	900800	1.61128e+06	1.26134e+06	1.17107e+06	1.51668e+06
1,4-dihydroxyheptadec-16-en-2-yl acetate	1.35997e+06	2.70758e+06	2.65674e+06	1.59042e+06	2.55993e+06	2.25804e+06	1.18603e+06	2.52154e+06	1.45075e+06	3.00057e+06	5.42764e+07	1.0436e+07	3.66774e+06	1.23459e+07	3.63287e+06	3.78956e+06	457805	485568	1.80337e+06	7.02479e+06	1.54959e+07	2.03075e+08	1.78084e+07	9.13162e+07	3.30599e+07	2.23674e+07	4.8019e+07	6.60515e+07	9.96247e+07	4.0487e+07	1.29073e+07	6.93575e+06	9.91617e+06	9.63067e+06	3.75597e+06
1,4-Di-tert-butylbenzene	2.06451e+06	2.09056e+06	2.05825e+06	2.18594e+06	2.07409e+06	2.00583e+06	1.62458e+06	1.80219e+06	2.05255e+06	1.84524e+06	2.13111e+06	842202	286683	1.10428e+06	2.86909e+06	432519	1.0354e+06	1.00921e+06	830656	1.45551e+06	1.1318e+07	2.95662e+07	1.18687e+06	1.39556e+06	969349	1.35373e+07	3.63618e+06	3.39585e+06	1.15522e+07	765609	1.62357e+06	348099	718501	2.72987e+06	3.23918e+06
1,4-Dithiane-2,5-diol	6.59109e+07	3.24678e+08	7.3446e+07	7.25481e+07	6.38209e+07	6.92159e+07	6.33781e+07	6.67278e+07	6.26042e+07	7.40917e+07	5.85734e+06	3.65584e+08	5.78973e+06	3.52827e+06	2.03152e+06	2.69313e+07	692848	717040	688842	2.12419e+06	9.64859e+07	4.61605e+06	1.08578e+08	1.2645e+08	2.00555e+06	7.79163e+07	4.25348e+07	3.39177e+06	2.81617e+07	5.46007e+07	2.46718e+07	2.00513e+06	1.17276e+08	3.94897e+06	1.34244e+08
1,5-DAN	367232	394441	330923	364078	377396	484328	350982	393211	368068	410290	1.36772e+07	3.73314e+07	617936	5.33365e+07	7.52175e+07	1.20845e+07	448712	555922	2.20959e+06	1.16425e+08	1.40081e+08	8.50099e+07	4.71742e+07	8.81832e+07	4.60263e+07	5.71553e+07	4.4003e+07	4.57701e+07	3.30904e+06	5.11293e+07	8.19763e+07	1.31928e+06	7.03308e+07	9.0519e+07	2.08107e+06
1,6,7-Trimethylnaphthalene	1.79365e+06	1.87279e+06	1.72096e+06	2.03061e+06	1.7981e+06	1.53945e+06	1.39048e+06	1.6122e+06	1.89267e+06	1.68376e+06	956922	1.38126e+06	316331	1.21013e+06	1.03703e+06	988936	938272	644124	565175	3.47295e+06	2.09738e+07	7.90328e+07	903370	2.21903e+06	1.80933e+06	2.02563e+07	5.34989e+06	7.35931e+06	1.08506e+07	750790	3.25786e+06	968609	1.27632e+06	973642	1.104e+06
1-[(11Z,14Z)]-icosadienoyl-sn-glycero-3-phosphocholine	1.42194e+09	1.45319e+09	1.29182e+09	2.31529e+09	1.54788e+09	8.53611e+08	7.23655e+08	1.41954e+09	1.06767e+09	1.08593e+09	1.4146e+06	588486	202628	856972	360486	173522	1.07271e+08	8.02703e+07	7.70075e+07	1.10061e+06	2.56818e+06	2.39072e+06	498419	1.8433e+06	1.25092e+06	866279	458765	288485	452937	249944	674198	217344	332086	649291	288965
1-[(1Z,9Z)-octadecadienyl]-sn-glycero-3-phosphocholine	4.28386e+07	3.04384e+07	2.9804e+07	4.57076e+07	5.27535e+07	1.33566e+07	1.29921e+07	3.79724e+07	3.61513e+07	3.3995e+07	174862	141594	161717	167154	155989	162208	173328	1.85389e+06	241514	247907	173444	189102	162593	130583	327402	145378	164129	147996	144242	150317	123524	156226	156642	150929	176737
1-[(2R,4S,5R)-5-(3-Cyclohexyl-1-methyl-1H-pyrazol-5-yl)-1-azabicyclo[2.2.2]oct-2-yl]-N-(4-methoxybenzyl)methanamine	1.00521e+06	983930	925465	1.01199e+06	974077	822012	850714	850954	799317	912343	928137	3.13931e+06	389798	875405	1.11034e+06	556198	639606	630174	541907	1.95669e+06	1.84384e+06	3.48442e+06	1.22252e+06	2.15585e+06	1.82163e+06	1.32899e+06	1.14865e+06	659922	897504	641940	2.49303e+06	997390	1.72136e+06	1.23144e+06	1.669e+06
1-[(8Z,11Z,14Z)-icosatrienoyl]-sn-glycero-3-phosphocholine	5.24625e+08	5.4999e+08	5.49642e+08	6.23078e+08	6.10119e+08	3.31423e+08	3.42927e+08	2.28463e+08	4.64532e+08	3.09212e+08	2.67485e+08	2.20253e+08	554744	8.73168e+07	2.45681e+08	1.10304e+09	1.96427e+06	3.31995e+08	5.62255e+06	1.0062e+10	2.26064e+09	1.64641e+08	3.10101e+08	1.21225e+09	2.69037e+08	9.88431e+07	1.4415e+08	5.91406e+08	2.30322e+08	2.82976e+07	2.75512e+09	1.10077e+08	3.78985e+08	5.27723e+07	8.49998e+07
1-[(9Z)-hexadecenoyl]-sn-glycero-3-phosphocholine	1.48101e+06	1.32658e+06	1.29266e+06	1.30657e+06	1.70667e+06	1.17428e+06	1.2138e+06	1.2643e+06	1.0604e+06	1.35216e+06	7.21529e+07	1.17818e+08	804248	2.0556e+08	1.71271e+08	3.43131e+07	619153	895495	616925	2.97628e+08	6.29563e+08	4.93002e+09	1.95836e+08	2.67517e+08	1.11917e+08	7.86241e+07	9.55261e+07	1.23403e+08	7.66401e+07	1.44654e+07	2.62155e+08	1.5592e+07	2.02217e+08	1.82019e+08	1.76745e+08
1-[5-(4-Hydroxy-2-butanyl)-2-methyltetrahydro-2-furanyl]-4-methyl-2-pentanone	9.48615e+06	9.868e+06	7.98487e+06	1.04389e+07	9.54808e+06	9.41804e+06	8.60381e+06	1.07388e+07	9.74529e+06	9.35449e+06	532479	290379	344038	470526	713612	342590	722495	799280	662973	367882	372069	384449	149692	216131	470524	266412	621952	567542	538490	365355	243679	337196	580250	596768	668154
1-{[(2R,3S,4R,5S)-3,4-Dihydroxy-5-{2-[4-(2-methoxyphenyl)-1-piperazinyl]-2-oxoethyl}tetrahydro-2-furanyl]methyl}-3-isopropylurea	47426.4	72712	67857.6	58468.2	70518.4	77132	47226.1	87970.7	43384.7	62988.6	66320.1	50029	48385.3	53533.4	53559.1	53476.3	55622.8	50912	55612.6	49886.8	1.13161e+07	1.78194e+07	4.32997e+06	7.1126e+06	2.21974e+06	2.3283e+06	2.50676e+06	2.5472e+06	668536	2.86503e+06	50479.5	69546	205295	108454	205224
1-{[(2R,4S,5R)-5-(3-Cyclohexyl-1-methyl-1H-pyrazol-5-yl)-1-azabicyclo[2.2.2]oct-2-yl]methyl}-3-ethylurea	4.72303e+06	4.30119e+06	4.03345e+06	3.76275e+06	4.62983e+06	8.4316e+06	1.05076e+07	1.16205e+07	6.26521e+06	9.15171e+06	6.07896e+06	362208	52508.6	113540	161198	257839	124105	246391	114190	1.5325e+06	223001	205091	177457	624932	154667	148488	209226	163742	246707	159133	160543	237571	92427.9	176669	955391
1-{[(3S,4S,5R)-2,3,4-Trihydroxy-5-(hydroxymethyl)tetrahydro-2-furanyl]methyl}-2-pyrrolidinecarboxylic acid (non-preferred name)	2.49234e+06	1.80401e+07	3.85833e+07	2.365e+07	1.74352e+07	7.69654e+06	5.07744e+06	1.74642e+07	1.80469e+07	1.91817e+07	504891	237391	66448.3	847264	223098	97697.7	886459	1.35513e+06	21582.3	249760	354842	247756	160830	417215	187692	140515	292339	150091	138600	236205	300245	181016	1.17615e+06	1.44164e+06	362214
1-{4-[(3S)-3-(1-Methyl-1H-benzimidazol-2-yl)-1-pyrrolidinyl]-1-piperidinyl}ethanone	7.43661e+06	2.14291e+06	9.02401e+06	7.8279e+06	3.46404e+06	6.35955e+06	9.88186e+06	7.08036e+06	5.65428e+06	2.0062e+06	114510	190571	96504.1	121598	122124	129255	5.97607e+06	4.09809e+07	4.39934e+06	201461	188105	136575	99651.6	243991	250288	203296	97575.7	93259.1	108841	89752.8	194733	127557	144012	127674	109493
1-{4-[(3S)-3-(5-Fluoro-1H-benzimidazol-2-yl)-1-pyrrolidinyl]-1-piperidinyl}ethanone	387932	328383	419343	280159	323171	119543	279666	292372	334629	306404	6.04079e+06	4.93529e+07	1.78001e+06	4.98707e+07	1.46059e+07	3.88438e+06	152090	343533	343233	6.72205e+07	2.17616e+07	4.60378e+07	8.65877e+06	2.91876e+07	5.61921e+07	4.14774e+07	2.43637e+07	1.64308e+07	7.2167e+06	1.65928e+07	2.9861e+07	3.51284e+06	3.72412e+07	3.83567e+07	4.07502e+07
10-(3,4-Dihydroxy-5,6-dimethyl-2-heptanyl)-5,6-dihydroxy-7a,9a-dimethylhexadecahydro-3H-benzo[c]indeno[5,4-e]oxepin-3-one	3.1592e+06	3.0631e+06	3.87683e+06	4.40643e+06	5.03693e+06	2.63052e+06	1.78634e+06	1.81427e+07	4.9414e+06	2.77128e+06	1.15759e+06	417935	75869.3	212137	275508	57514.8	129517	478544	173125	249456	69542.4	72261.4	74878	60248.7	73106.5	77309.9	76535.9	73237.4	60780.8	67252.7	1.14801e+06	1.45399e+06	325233	226672	211158
10,12-Pentacosanedione	1.2245e+06	765455	1.12515e+06	1.85823e+06	1.15355e+06	518081	550530	2.97724e+07	3.38367e+06	1.89276e+06	984511	49918.9	104206	51649.9	42936.8	71228.6	60236	34714.9	53068.8	47635.8	41080.7	52539.1	102344	45622	62506.5	86211.5	88578.6	93895	35236.9	94848.2	223649	338191	41626.7	44082.1	40787.8
10,16-Dihydroxyhexadecanoic acid	9.91739e+06	8.85997e+06	1.24002e+07	1.18521e+07	6.99685e+06	7.34233e+06	1.10519e+07	1.23489e+07	8.30392e+06	9.35368e+06	1.67267e+06	412847	270482	478134	456096	460956	332807	876199	384611	450051	187728	157426	334741	462652	136381	116977	234752	191717	262517	135511	335091	647601	594059	369589	347810
10-[4-(2,4,4-Trimethyl-2-pentanyl)phenoxy]-1-decanol	4.39609e+06	3.66828e+06	3.66914e+06	3.63783e+06	4.07668e+06	4.63706e+06	2.73462e+06	1.14475e+07	3.36314e+06	3.61336e+06	385098	87686.4	103885	80689.2	101791	188971	173574	102010	150434	344523	70099.5	58045.4	84486.1	52634.7	73774.8	78166.1	78129.8	73318	39348.8	80109.5	162521	582352	290129	248580	218001
10-Hydroxy-4-isopropyl-7,13,13-trimethyl-18-oxapentacyclo[9.5.2.0~1,12~.0~2,9~.0~4,8~]octadeca-2(9),6-diene-3,5,17-trione	8.69653e+06	6.24204e+06	7.25553e+06	4.97362e+06	9.28425e+06	4.1213e+06	4.93938e+06	5.2689e+06	1.11734e+07	6.85575e+06	380793	953308	155811	185212	587991	233180	322446	345258	257305	707861	756254	686781	145940	474136	305710	873451	617145	258979	139925	211380	1.37496e+06	728441	646291	231323	355922
10-Propoxydecanoic acid	497752	1.41129e+06	4.56326e+06	2.19442e+06	2.91882e+06	1.69406e+07	4.98496e+06	848585	1.23172e+07	6.56518e+06	128041	228818	108798	129912	148640	148328	516005	895326	304048	542820	231838	1.11585e+07	112201	165353	183987	281666	2.20137e+06	1.97258e+06	138819	1.27972e+06	305703	123236	205589	128447	136942
10-Undecenoic acid	3.94562e+06	4.12382e+06	3.8922e+06	4.32656e+06	3.89033e+06	3.7623e+06	3.51662e+06	3.79988e+06	4.00952e+06	3.68783e+06	1.53204e+06	1.66203e+06	803566	1.11599e+06	1.27115e+06	774000	1.94207e+06	1.89296e+06	1.55805e+06	2.83173e+06	1.6163e+07	4.88196e+07	2.14699e+06	2.47589e+06	1.72472e+06	1.05611e+07	2.04804e+06	2.40268e+06	4.45513e+06	1.38606e+06	3.51396e+06	906683	1.51783e+06	1.93979e+06	2.35055e+06
11(E)-Eicosenoic Acid	1.22602e+06	886288	792853	108045	973917	1.83919e+08	923533	2.19951e+07	1.18521e+08	1.60424e+08	1.55087e+08	1.43193e+07	252645	1.2023e+07	1.15811e+07	5.39986e+06	7.89511e+06	1.12265e+07	5.20753e+06	1.10377e+07	285486	127059	138491	100936	138030	136140	136405	127697	176356	128832	1.91128e+07	2.58688e+07	1.36972e+07	9.37621e+06	1.01378e+07
11(Z),14(Z),17(Z)-Eicosatrienoic acid	2.11375e+06	2.20921e+06	2.08512e+06	2.31782e+06	2.08412e+06	2.01553e+06	1.88392e+06	2.03567e+06	2.14798e+06	1.97564e+06	7.82872e+06	1.27514e+07	235289	1.50354e+07	1.04304e+07	6.18328e+06	769916	775630	701323	5.02653e+07	3.33848e+07	1.64084e+08	1.92221e+07	3.00985e+07	1.99524e+07	5.35847e+07	1.25067e+07	1.39397e+07	3.86352e+07	1.4418e+07	2.64164e+07	2.74375e+06	1.86097e+07	4.94158e+06	1.05887e+07
11(Z),14(Z)-Eicosadienoic acid	6.05579e+07	6.07027e+07	6.53085e+07	8.21005e+07	6.08673e+07	7.02269e+07	5.38947e+07	1.39673e+08	4.67625e+07	5.50129e+07	9.90006e+07	9.71658e+06	162247	7.99265e+06	9.68838e+06	3.8765e+06	8.06556e+06	1.23999e+07	2.32485e+06	1.50974e+07	129443	123737	128217	103167	125184	132822	131056	125408	104078	115160	9.0008e+06	1.46275e+07	9.53837e+06	6.45239e+06	8.63874e+06
11(Z)-Eicosenoic acid	1.24276e+08	1.34464e+08	1.60383e+08	2.04713e+08	1.16855e+08	1.92403e+08	1.03471e+08	9.52236e+08	1.28837e+08	1.69538e+08	1.57709e+08	2.56343e+06	291753	1.22342e+07	1.26604e+07	712529	7.33715e+06	1.13591e+07	4.07172e+06	1.11703e+07	371731	262305	292144	234886	246583	257212	248444	254386	252719	233639	1.96273e+07	1.74359e+07	1.38642e+07	8.13214e+06	1.07284e+07
11-Aminoundecanoic acid	1.17174e+06	130325	83221.7	67718.6	1.284e+06	1.62187e+06	915316	119894	479696	1.62461e+06	230239	115260	75341.7	110007	127208	84634.6	268925	229830	304280	78482.5	235179	124484	113626	133459	92847.6	89679.3	100928	86553	58258.2	615889	1.73246e+06	92331.8	124549	137114	1.63767e+06
11-dehydro Thromboxane B2	76553.6	80322.4	76289.7	72422	80793.2	74836.3	74098.5	76712.2	81005	78220.7	989627	204176	67353.6	137114	231557	81740.4	108264	195468	161462	339166	561705	2.84591e+06	222419	670184	469012	3.30263e+06	464643	388297	821457	3.5412e+06	81455.4	400696	409829	263148	308842
11-Deoxy prostaglandin F1α	3.9256e+06	1.13581e+06	3.35795e+06	7.33449e+06	2.02602e+06	1.32424e+06	3.05113e+06	5.48952e+06	3.20955e+06	3.52662e+06	175540	737122	71163.7	164780	210741	108071	329834	272829	245901	1.49353e+06	632180	901331	139277	272675	200810	526782	217052	200342	354165	89593.3	694130	214779	373788	181301	216926
11-keto Testosterone (CRM)	1.62409e+06	3.85895e+06	4.67834e+06	1.13233e+07	3.46081e+06	2.43397e+06	3.47916e+06	1.24101e+07	3.1085e+06	6.32652e+06	273601	62306.8	44243.5	61062.7	46578.8	54073.7	83597	45190.8	46027.2	69012.6	62247.1	57388.6	55948.7	62809.3	56788.7	56409.1	54898.4	52237.2	53005	58087.3	61184.9	83734.8	59273.3	55234.3	60242
11-piperidino-2,3-dihydro-1H-cyclopenta[4,5]pyrido[1,2-a]benzimidazole-4-carbonitrile	3.21318e+08	3.17262e+08	2.61686e+08	3.36903e+08	1.59116e+08	2.6674e+08	3.9355e+08	4.42424e+08	2.16272e+08	2.91635e+08	279984	903152	205563	317071	338072	211096	9.76895e+06	2.97443e+07	4.93908e+06	2.56608e+06	2.56943e+06	1.60044e+06	230636	443496	371567	2.57e+06	1.37721e+06	803279	658865	631513	865430	280901	510891	395440	321235
12(S)-HHT	45891.1	50391.2	43342.3	44504.8	43134.4	45049.3	44783.8	45214	43223.3	41977.2	144676	71172.9	51938.4	57612.6	63909.1	57771.1	60641	51068.3	56780.7	73490.8	3.26218e+07	8.54947e+06	1.69823e+06	8.31301e+06	7.29314e+06	711620	994413	3.03753e+06	2.52736e+06	399680	61430.4	80312.9	69020.4	64663.2	64356.4
12-Aminododecanoic acid	878256	1.04696e+06	897002	1.02511e+06	617845	818980	502801	915337	942334	1.05502e+06	2.81736e+06	4.44934e+06	1.91253e+06	3.72479e+06	6.38727e+06	2.74311e+06	210171	288637	214681	2.32643e+06	2.27325e+07	5.94413e+06	6.6602e+06	7.73251e+06	4.52648e+06	4.11182e+06	4.71279e+06	5.38893e+06	2.9417e+06	1.00319e+07	5.99889e+06	2.36183e+06	5.86245e+06	6.51342e+06	6.12819e+06
12-HSA	3.21469e+07	2.59619e+07	3.26497e+07	3.27115e+07	3.07816e+07	4.55132e+07	3.52972e+07	2.9405e+08	3.80344e+07	6.30798e+07	1.2988e+08	2.0202e+06	310811	1.33312e+06	2.08277e+06	1.38002e+06	1.4227e+06	1.52189e+06	937127	1.92796e+06	308736	237353	320854	202565	263403	225068	189768	169520	147855	211557	4.34586e+06	6.17968e+06	1.97088e+06	1.13019e+06	1.38371e+06
12-Hydroxylauric acid	2.40653e+06	1.20676e+06	1.24607e+06	1.2212e+06	1.42086e+06	517504	1.23524e+06	1.49521e+06	1.43599e+06	2.17039e+06	9.60814e+08	9.05256e+08	1.29007e+09	8.87315e+08	9.88479e+08	1.88641e+09	2.06472e+06	1.94902e+06	528829	1.31943e+09	3.41478e+08	4.21516e+08	1.04503e+09	6.92074e+08	1.0155e+09	9.02469e+08	1.0015e+09	1.0222e+09	1.182e+09	9.3834e+08	7.50305e+08	9.16467e+08	8.30844e+08	9.08414e+08	8.28406e+08
12-oxo Phytodienoic Acid	684343	379317	1.46176e+06	938801	963010	752710	530338	479825	152878	835353	663830	4.38127e+06	391541	137650	493743	2.26075e+06	95522.1	179634	90318.2	1.32209e+06	7.59056e+06	1.31966e+06	432808	1.44177e+06	2.86623e+06	256089	566158	793725	727007	4.56642e+06	711975	721618	958857	1.45012e+06	3.78225e+06
13(S)-HOTrE	664124	1.90362e+06	2.21296e+06	2.46816e+06	1.15665e+06	1.7099e+06	1.27421e+06	1.36468e+06	1.21581e+06	1.13604e+06	3.42931e+07	4.62802e+07	9.207e+06	2.0538e+07	3.94806e+07	2.68537e+07	1.57863e+06	2.46837e+06	1.49836e+06	2.41433e+07	1.86819e+08	1.78079e+08	3.49663e+07	1.38383e+08	3.64904e+07	7.23165e+07	2.01676e+07	3.81951e+07	5.1896e+06	8.53675e+07	6.43267e+07	5.22564e+06	2.7796e+07	3.60749e+07	4.24283e+07
13(S)-HpOTrE	9.91398e+06	4.3097e+06	7.1612e+06	1.11326e+07	9.26288e+06	1.47814e+07	7.36567e+06	2.08625e+07	1.15009e+07	1.13232e+07	4.94717e+07	1.09112e+07	68380	2.23847e+06	1.51018e+06	3.61341e+06	467324	2.30373e+06	3.0386e+06	3.45856e+06	376117	279466	274740	277732	169710	152257	227288	210428	308575	234277	958298	2.48765e+06	3.54517e+06	3.29984e+06	2.63972e+06
13,14-dihydro-15-keto-tetranor Prostaglandin D2	45785.2	102944	60583.1	59224	75516	140823	70484.2	61198.5	79901.7	87903.1	1.35511e+07	4.33859e+06	114905	1.53936e+06	1.17528e+06	2.36518e+06	595413	1.3576e+06	1.57473e+06	2.3548e+06	80684.7	70205.5	66236.6	72733.2	66230.1	72948	68936	67060.7	67151	62961.5	1.10547e+06	3.03811e+06	2.30335e+06	2.71905e+06	2.61577e+06
133013L556	4.13939e+07	3.76718e+07	4.22003e+07	4.30281e+07	3.28914e+07	4.94478e+07	4.42518e+07	4.18056e+07	4.2196e+07	4.69238e+07	278045	80398	42659.4	44241	87953.2	46174.4	46360.2	110230	48420	110299	230619	592076	600956	463683	176118	592555	174070	413224	334453	626893	43957.7	126249	97219.5	123509	86264
13S-hydroxyoctadecadienoic acid	1.40675e+07	9.08483e+06	1.29971e+07	1.50146e+07	8.55282e+06	2.43323e+07	9.01337e+06	2.20207e+07	1.46624e+07	9.37852e+06	3.13877e+07	7.134e+06	356933	1.1362e+06	8.80981e+06	1.72688e+06	6.89114e+06	3.10812e+06	1.36991e+06	8.14832e+06	591423	438023	71878.2	484928	440733	301402	232429	88021.9	98248.6	273119	1.28832e+06	8.1546e+06	7.23954e+06	6.90884e+06	7.76006e+06
13Z,16Z-docosadienoic acid	5.85797e+06	4.51782e+06	5.73442e+06	5.67072e+06	4.59911e+06	1.01042e+07	4.83153e+06	2.73744e+07	6.20205e+06	5.92578e+06	716840	123091	83898.3	112685	545937	190583	139841	66419.9	77197.1	110475	57605.3	60453	67022	50827.5	66081.9	67724.1	68986.3	62470	40302.2	62849.1	163769	843802	593375	384808	246871
14(S)-HDHA	1.14653e+06	1.70255e+06	2.0654e+06	1.55903e+06	1.06325e+06	1.25413e+06	1.24193e+06	1.85291e+06	1.18101e+06	1.35744e+06	5.50049e+07	1.4448e+08	389538	1.52742e+08	2.66857e+08	3.93095e+07	429000	416060	364202	1.83861e+08	3.10258e+08	2.57835e+07	9.89415e+07	2.1592e+08	8.91532e+07	2.08896e+07	2.56762e+07	1.5584e+07	3.38835e+07	2.78435e+07	3.82774e+07	8.56651e+06	1.13134e+08	9.91304e+07	2.88131e+08
14,18-Dihydroxy-12-oxo-9,13,15-octadecatrienoic acid	2.27803e+07	2.72879e+07	3.30875e+07	2.56384e+07	2.83846e+07	3.35311e+07	3.21891e+07	2.56372e+07	3.93859e+07	4.04729e+07	589668	1.02346e+06	463455	995963	1.03438e+06	1.02384e+06	2.44919e+06	817863	643858	647649	979952	1.48867e+06	698032	800851	864684	526519	720986	260797	947249	394055	584018	457292	887235	771511	564179
15,16-DiHODE	1.61012e+06	1.78947e+06	1.89486e+06	1.08642e+06	1.54362e+06	2.05046e+06	1.20431e+06	2.11601e+06	732766	1.5564e+06	4.49462e+06	2.22699e+06	879460	3.80501e+06	1.51424e+06	360090	475997	862929	924169	2.28503e+06	8.48154e+07	2.89318e+07	4.62128e+06	7.73066e+06	4.14852e+06	1.11986e+08	2.2005e+07	2.89367e+07	500198	5.1632e+07	2.43647e+06	979862	2.66779e+06	1.51591e+06	2.47889e+06
15S-hydroxyeicosatrienoic acid	57952.5	64854.6	64287	58479.2	62830.2	59573.6	63982.9	62924.3	70873.3	66214.4	178958	98621.8	86793.4	98455.4	105929	163556	102312	99856.6	92025.4	106975	1.3786e+07	394095	131149	338377	1.32568e+06	143487	348741	303841	363225	296235	114341	154829	152689	156839	147601
16,16-Dimethyl prostaglandin A1	3.14597e+06	5.75838e+06	3.46979e+06	6.76905e+06	7.98424e+06	1.02704e+07	3.87094e+06	4.19318e+06	6.19725e+06	2.46949e+06	783995	892562	112256	871405	1.05326e+06	206652	215173	284950	151337	657689	1.58246e+06	1.52239e+06	917215	1.41903e+06	1.16371e+06	361603	424358	572085	545493	505539	1.88629e+06	767530	1.30562e+06	1.04911e+06	963557
16-Heptadecyne-1,2,4-triol	3.91217e+07	3.42372e+07	3.24566e+07	3.77698e+07	2.11604e+07	2.90393e+07	3.58218e+07	6.0881e+07	3.15843e+07	2.5712e+07	910399	2.06231e+06	939444	1.0259e+06	1.11048e+06	1.41839e+06	1.12036e+06	1.69988e+06	850888	1.90911e+06	2.31644e+06	1.49552e+06	1.5437e+06	2.3267e+06	1.17553e+06	859076	1.06469e+06	1.22485e+06	931975	1.09967e+06	1.34782e+06	761103	945084	1.00856e+06	1.71307e+06
16-Hydroxyhexadecanoic acid	8.23081e+07	6.23947e+07	1.01648e+08	1.44359e+08	5.39831e+07	6.93261e+07	6.82635e+07	1.79999e+08	5.83478e+07	6.97446e+07	7.8546e+07	1.86251e+07	317240	6.70279e+06	9.21895e+06	6.64739e+06	5.77523e+06	1.41523e+07	2.24858e+06	2.65518e+07	7.79796e+06	3.33621e+07	2.08414e+07	2.55824e+07	1.15304e+07	1.5254e+07	2.8564e+07	2.1357e+07	4.1624e+07	1.10712e+07	8.87632e+06	5.31864e+06	6.96681e+06	8.10913e+06	2.92625e+06
17?-pyrazol-3-yl-androst-5-en-3?-ol	117906	316534	1.91471e+06	240305	367757	1.00149e+07	2.2998e+06	114817	4.96076e+06	2.39621e+06	74983.6	117476	48575.9	57916.2	82030.5	52617.4	125129	69696.2	190051	73891.9	81685.7	106722	55454	87166.7	121478	88043	49509.2	40233	68750.4	50347.8	133645	64086	89728.9	65824.1	67003.3
17-AAG	4.05878e+06	1.13594e+08	3.06388e+06	1.4893e+07	2.64963e+07	5.18656e+07	1.26798e+07	1.37766e+06	1.8886e+06	1.14766e+06	395767	66666.2	67190.9	80869.7	333188	791953	205303	68559.5	328942	66436.1	394523	387725	331141	380947	277742	317191	312427	293901	412892	252529	162891	449519	477970	402849	367053
17α-Hydroxyprogesterone	409600	343600	350169	413237	408441	486050	283567	372500	212444	264494	328247	2.26739e+06	183414	1.57889e+06	2.14677e+06	5.36965e+06	262393	343640	168599	1.08558e+07	1.27998e+06	1.86443e+06	450726	1.91861e+06	2.6849e+06	1.08996e+06	588567	717641	686111	2.1135e+06	1.33032e+07	220482	4.28106e+06	4.24269e+06	3.14709e+06
17α-Methyl-androstan-3-hydroxyimine-17β-ol	6.52796e+07	7.10433e+07	6.67359e+07	4.75989e+07	5.90556e+07	6.70503e+07	3.78998e+07	6.17361e+07	5.74266e+07	6.81772e+07	965770	1.02058e+06	154456	1.12386e+06	1.24178e+06	629687	277762	485621	167161	1.56937e+06	2.45733e+06	1.50138e+06	1.11124e+06	1.99805e+06	1.45854e+06	716611	887345	813889	968564	648060	1.59338e+06	462561	1.25655e+06	1.16048e+06	1.16316e+06
19(R)-hydroxy Prostaglandin F1?	40971.7	40679.5	43799.8	40288.8	40630.3	40383	40936.3	41395.3	43711.8	41712.5	55701.5	43725.3	36345.2	44879.9	47790.1	44108.6	46406.8	40673.8	43448.8	41246.1	6.38621e+06	53276.2	46893.1	689777	1.06583e+06	64670.6	56507.7	177742	113727	83352.6	42034.5	45589.9	46156.8	44682.8	45176
1-arachidonoyl-sn-glycero-3-phosphocholine	527763	691612	703378	536237	631572	643647	533171	623734	728927	787386	1.34308e+08	3.41931e+06	776981	1.34218e+06	8.72628e+08	1.45994e+06	297228	399796	332964	1.7026e+06	2.10034e+09	2.01281e+09	2.41916e+06	1.26183e+09	6.83286e+08	3.75513e+08	3.88965e+08	5.34307e+08	1.83817e+08	5.03332e+08	8.31784e+08	810594	1.49873e+07	7.22186e+08	1.49973e+07
1-arachidonoyl-sn-glycero-3-phosphoethanolamine	528755	798650	733184	618736	739483	809701	866718	747546	702335	758662	2.97273e+07	7.28317e+06	608083	7.22915e+07	5.71756e+07	759642	287534	337795	320818	2.67315e+06	2.86964e+08	5.85314e+07	1.52672e+06	1.39723e+08	1.37037e+08	4.32563e+07	4.83836e+07	5.42021e+07	8.33193e+07	7.18571e+07	1.60813e+08	779546	1.15934e+08	8.85411e+07	1.03424e+08
1-arachidonoyl-sn-glycerol 3-phosphate	1.0224e+07	1.01306e+07	9.91537e+06	1.17046e+07	1.09045e+07	8.73944e+06	8.72102e+06	9.65841e+06	9.80961e+06	9.85314e+06	8.70083e+06	2.69727e+07	673939	1.12864e+07	1.86115e+07	2.02614e+06	6.67937e+06	5.69136e+06	5.13174e+06	4.07997e+07	6.7291e+07	1.2183e+08	9.80477e+06	4.43892e+07	1.43637e+07	2.4988e+07	1.59169e+07	2.01035e+07	6.53273e+06	1.32105e+07	1.67675e+07	1.36459e+06	1.97478e+07	2.01471e+07	1.61272e+07
1-heptadecanoyl-sn-glycero-3-phosphocholine	528988	497111	491522	481557	531649	459493	517929	452999	580351	486977	6.18921e+08	5.77066e+07	456949	4.53378e+08	5.8003e+08	2.72278e+07	501523	514186	434602	1.33178e+08	1.02541e+09	3.94314e+09	2.92425e+08	1.07842e+09	5.80704e+08	8.65145e+08	9.28956e+08	1.42558e+09	6.14349e+08	1.03984e+09	1.50168e+09	1.91567e+07	8.02511e+07	6.5232e+08	3.63836e+08
1-hexadecanoyl-2-octadecanoyl-sn-glycero-3-phosphocholine	40092.5	39718.2	3.44899e+06	39864.1	4.15646e+06	4.40654e+06	40720.6	4.15552e+06	50612.4	42459.4	436965	2.76016e+06	60440.7	4.66656e+06	8.79938e+06	203493	8.98133e+06	1.09239e+07	12757.1	1.1894e+07	8.6929e+06	5.83418e+06	4.86641e+06	478819	370303	7.27265e+06	4.66249e+06	4.658e+06	153920	683672	3.23858e+06	183901	2.96061e+06	3.14244e+06	1.14544e+06
1-Hexadecanoylpyrrolidine	4.29227e+08	4.89865e+08	4.04998e+08	3.08664e+08	4.75214e+08	5.52341e+08	7.25182e+08	5.56834e+08	7.25394e+08	8.42133e+08	377599	631344	224702	329065	394707	313342	6.34802e+07	1.38345e+07	1.0142e+08	609667	802514	553225	266590	655594	624869	552593	266197	247478	426111	275962	1.34067e+06	324046	472413	386062	377901
1-Hexadecyllysophosphatidylcholine	415909	392826	362298	372696	405528	359981	435729	377361	438475	408127	4.01053e+06	6.61028e+06	330660	6.56852e+06	1.00277e+07	2.23907e+06	421926	432580	365626	1.64147e+07	1.29623e+07	9.30915e+08	9.77579e+06	1.56992e+07	1.42227e+07	1.66352e+08	1.09494e+08	1.75806e+08	7.53134e+06	1.43882e+08	1.35543e+07	1.51172e+06	1.42653e+07	1.02353e+07	1.1185e+07
1H-indene-3-carboxamide	1.02926e+06	874833	3.73973e+06	3.60782e+06	71773	51648.8	52276.7	63490.2	4.73861e+06	836062	3.45112e+06	9.09151e+06	59917.8	1.21583e+07	2.93534e+07	2.36967e+06	2.97485e+07	1.35505e+07	13624.5	1.19553e+07	2.12793e+07	2.34451e+07	1.41167e+07	1.96611e+07	1.30801e+07	1.54715e+07	2.66697e+07	2.77493e+07	742079	2.21014e+07	1.19276e+07	711695	1.09098e+07	1.02807e+07	1.17167e+07
1-icosanoyl-sn-glycero-3-phosphocholine	3.09955e+06	3.0802e+06	2.85708e+06	3.05029e+06	3.26127e+06	2.62307e+06	2.54468e+06	2.82095e+06	2.87781e+06	3.16804e+06	825260	3.19142e+06	331059	5.58386e+06	1.89096e+06	620561	1.78289e+06	1.72406e+06	1.48258e+06	1.20296e+07	2.76932e+07	2.83454e+08	894053	8.98828e+06	1.64152e+07	6.17867e+06	4.01186e+06	3.50183e+07	8.03244e+06	3.67758e+06	3.55169e+06	1.01119e+06	2.85976e+06	1.37941e+06	1.59434e+06
1-Linoleoyl glycerol	1.16293e+10	4.42833e+09	8.42369e+09	1.6799e+10	8.23513e+09	1.69013e+09	8.95286e+09	1.52259e+10	6.99371e+09	8.76137e+09	8.47949e+06	8.68409e+07	1.68414e+06	5.79519e+06	2.18223e+07	5.1778e+06	1.30992e+08	1.60485e+08	3.57787e+08	3.52975e+08	5.95157e+07	3.85035e+07	1.68201e+07	1.85587e+07	1.1444e+07	1.53591e+07	7.47391e+06	6.35785e+06	1.60873e+07	4.55244e+06	1.46491e+08	2.68998e+07	4.39006e+07	2.61288e+07	2.95494e+07
1-Linoleoyl-2-Hydroxy-sn-glycero-3-PC	563471	738406	781696	784991	674302	765439	569244	665934	778244	840659	4.86946e+08	9.03291e+08	894734	1.05817e+09	1.16497e+09	912877	456727	515366	418013	9.11478e+06	4.83163e+09	2.1866e+08	1.24069e+09	2.2582e+09	8.88705e+08	8.83583e+08	7.01772e+08	9.42975e+08	5.26299e+08	1.08449e+09	1.95791e+09	1.059e+08	1.54214e+09	1.22068e+09	1.4658e+09
1-linoleoyl-sn-glycero-3-phosphoethanolamine	664790	863050	849397	659516	835861	798159	662482	785678	893662	964638	3.13967e+07	4.30989e+07	658692	5.53224e+07	3.59468e+07	1.11918e+06	401152	463647	398610	1.14221e+07	2.29876e+08	1.58196e+07	7.04508e+07	8.88934e+07	6.02498e+07	4.47616e+07	3.57482e+07	4.41166e+07	6.1111e+07	6.92777e+06	1.37706e+08	1.14491e+07	9.9607e+07	8.77837e+07	8.68901e+07
1-linoleyl-sn-glycerol 3-phosphate	1.2843e+08	1.2206e+08	1.04184e+08	1.32152e+08	8.74552e+07	7.83492e+07	1.39485e+08	1.05033e+08	9.48383e+07	7.69138e+07	3.63107e+06	6.28324e+06	424530	3.13169e+06	6.02831e+06	1.2536e+06	2.06735e+06	2.98115e+06	2.9205e+06	1.53619e+07	1.73462e+07	7.51536e+06	1.73807e+06	5.41608e+06	2.34742e+06	3.2027e+06	2.87849e+06	3.2966e+06	1.73401e+06	2.63548e+06	6.95154e+06	1.03115e+06	2.78081e+06	4.63513e+06	5.04326e+06
1-methyl 4-[(5R,9S,13S)-5,9,13-trimethyltetracyclo[11.2.1.0Âa,Âaâ°.0â´,âa]hexadec-14-en-5-yl]methyl butanedioate	305143	359011	289475	296631	287899	312709	284242	377128	347540	300473	3.9304e+06	4.25412e+06	140872	1.65946e+06	2.0135e+06	753433	178191	214015	182760	3.47766e+06	2.32712e+06	1.87519e+06	1.11653e+07	1.64336e+07	1.98448e+07	829339	1.38097e+06	4.74356e+06	4.589e+06	892120	3.10421e+06	3.51015e+06	5.20147e+06	5.06933e+06	4.52494e+06
1-myristoyl-2-palmitoleoyl-sn-glycero-3-phosphocholine	3.9581e+06	2.85786e+06	2.83801e+06	3.27526e+06	2.691e+06	3.73651e+06	4.54672e+06	4.07112e+06	2.9004e+06	3.77829e+06	1.63375e+07	1.70897e+07	162608	2.11908e+07	2.5548e+07	1.66263e+06	2.32427e+07	1.38982e+07	1.21206e+06	1.456e+07	2.93235e+07	2.04434e+07	1.48765e+07	821945	1.20498e+06	1.67507e+07	1.87224e+07	1.77731e+07	6.63205e+06	1.59622e+07	1.16532e+07	1.7112e+07	1.7207e+07	1.5373e+07	1.75212e+07
1-Naphthylacetylspermine	4.4905e+06	4.6933e+06	4.42969e+06	4.92404e+06	4.42756e+06	4.28185e+06	4.00225e+06	4.32463e+06	4.56322e+06	4.1971e+06	2.38186e+07	1.24608e+07	567081	2.0772e+07	3.97e+07	4.38279e+06	2.21026e+06	2.15437e+06	1.77321e+06	7.5112e+06	1.4576e+07	6.24252e+06	1.70937e+07	2.59766e+07	1.48728e+07	1.7011e+07	1.66053e+07	1.86101e+06	2.66647e+06	2.73827e+06	3.99922e+06	4.22908e+06	8.36746e+06	2.8579e+07	1.79055e+07
1-Nitrosopiperidine	3.61014e+07	3.40163e+07	3.96198e+07	3.55761e+07	4.28721e+07	4.86147e+07	4.91934e+07	5.21996e+07	3.38915e+07	5.51553e+07	1.02429e+08	1.34625e+08	2.60225e+06	1.38739e+08	1.27241e+08	7.537e+07	1.76404e+08	2.09166e+08	35047.8	1.2296e+08	1.41016e+08	8.01829e+07	1.3749e+08	7.33959e+07	1.16541e+08	1.43433e+08	1.62688e+08	1.70919e+08	7.91728e+07	1.48139e+08	1.35063e+08	8.43896e+07	1.86922e+08	1.88912e+08	1.95454e+08
1-O-(1Z-Tetradecenyl)-2-(9Z-octadecenoyl)-sn-glycerol	1.11965e+08	2.86584e+07	1.86742e+07	3.50783e+07	1.85006e+08	6.50165e+06	7.86962e+06	2.43025e+07	1.4564e+08	2.90987e+07	197416	592858	294426	215577	175428	414795	760045	2.76883e+06	341458	614087	182360	172171	273097	239351	221048	171286	165884	193564	209381	193510	162836	309142	483806	206211	286993
1-octadecanoyl-2-[(8Z,11Z,14Z)-eicosatrienoyl]-sn-glycero-3-phosphocholine	1.36475e+09	1.08938e+09	9.56462e+08	1.51385e+09	1.01538e+09	3.05369e+08	2.60485e+08	1.29888e+09	2.96066e+09	1.19945e+09	978198	3.73728e+06	325501	261190	992828	266907	1.53583e+07	5.1444e+07	1.89776e+07	4.5259e+06	2.14015e+06	1.11672e+06	271546	930515	2.46566e+06	1.11525e+06	283961	248056	544663	246736	6.08125e+06	345682	1.83489e+06	350030	842377
1-Octadecyl (2Z)-2-butenedioate	1.04265e+07	614755	480692	604482	551968	224636	378277	850187	404076	700472	387750	58660.2	78739.5	70880.8	59330	57029.8	53560.9	65374.1	49887.4	58170.1	74921.6	75042.8	80154.4	64060.5	81783.9	83852.1	84846.9	76040.7	67054.5	70196.4	90268.3	81238.6	62351.4	59490.5	54549.1
1-oleoyl-2-arachidonoyl-sn-glycero-3-phospho-L-serine	160183	4.06161e+06	151940	160540	162407	144842	145610	6.18602e+06	183302	4.70081e+06	3.23941e+06	2.48362e+06	181421	4.54229e+06	9.49639e+06	582282	1.17961e+07	1.63037e+07	39143.9	1.5244e+07	1.01779e+07	6.7332e+06	6.2267e+06	1.4675e+06	1.36378e+06	9.0006e+06	5.28406e+06	4.44226e+06	425490	2.18075e+06	2.70223e+06	523599	1.95367e+06	1.99089e+06	4.15715e+06
1-Oleoyl-2-hydroxy-sn-glycero-3-PE	941732	1.10252e+06	879686	880836	854907	928580	844048	956648	1.03691e+06	1.76589e+06	1.57882e+08	2.3487e+07	1.09136e+06	1.69779e+08	1.11567e+08	2.03741e+07	500475	561326	527605	1.10181e+08	5.22104e+08	2.7636e+08	3.66946e+07	3.90468e+08	4.47359e+08	1.66755e+08	1.1106e+08	1.41277e+08	3.92691e+08	1.91138e+08	8.81524e+07	6.85442e+06	5.76453e+07	2.51271e+08	3.03247e+07
1-oleoyl-2-linoleoyl-sn-glycero-3-phosphocholine	5.62844e+06	7.17381e+06	7.34764e+06	6.46929e+06	8.52867e+06	9.80346e+06	3.09711e+06	2.9878e+06	2.62155e+07	7.38024e+06	1.37559e+08	8.6294e+08	1.99905e+06	7.42394e+07	5.26124e+08	1.2666e+08	512023	407051	830125	1.69392e+09	8.12223e+08	9.48641e+08	5.04592e+07	8.83611e+08	1.10137e+09	1.9843e+09	1.88892e+08	2.85559e+08	6.16128e+08	1.1682e+08	7.09337e+08	2.46985e+08	4.43026e+08	2.09183e+08	2.48407e+08
1-oleoyl-2-linoleoyl-sn-glycerol	1.98166e+09	9.76894e+08	8.32041e+08	3.19852e+09	1.26021e+09	1.23413e+08	1.73205e+08	1.71582e+09	2.48091e+09	9.75258e+08	539888	6.93703e+06	1.11652e+06	1.05765e+06	1.23052e+06	1.371e+06	1.40368e+06	1.30979e+07	3.52511e+06	2.31717e+07	6.09357e+06	3.01258e+06	1.05044e+06	1.18164e+06	552989	4.26411e+06	930314	902068	3.35669e+06	783655	2.78788e+06	2.3021e+06	892036	1.55752e+06	1.56779e+06
1-Oleoyl-2-Stearoyl-sn-Glycero-3-Phosphocholine	1.54048e+06	1.5321e+06	1.33845e+06	1.70069e+06	1.78259e+06	1.77484e+06	1.07571e+06	1.6477e+06	1.83989e+06	2.19241e+06	1.37775e+07	2.5864e+08	1.10584e+06	1.75516e+07	1.74593e+08	2.24901e+07	368943	425789	385189	4.55053e+08	3.4568e+08	2.44441e+08	1.05602e+07	3.26901e+08	6.4996e+08	5.36929e+08	3.11629e+07	1.57945e+07	1.93795e+08	4.23559e+06	2.52257e+08	1.56319e+07	8.71414e+07	1.13154e+08	3.54378e+07
1-Oleoyl-lysophosphatidic acid	1.03617e+07	8.71673e+06	8.98976e+06	1.16462e+07	8.24878e+06	5.94157e+06	8.09707e+06	1.09124e+07	7.86612e+06	7.75088e+06	2.06326e+06	4.29533e+06	483917	1.51558e+06	1.83369e+06	1.50142e+06	1.24178e+06	1.48838e+06	5.8725e+06	3.74361e+06	8.36354e+06	1.87437e+07	911233	2.78625e+06	1.93811e+06	3.20179e+06	2.43149e+06	1.00124e+06	869750	860674	5.50969e+06	1.84417e+06	2.2404e+06	1.33006e+06	1.00913e+06
1-Palmitoyl-2-(5-hydroxy-8-oxo-6-octenedioyl)-sn-glycero-3-phosphatidylcholine	1.83255e+06	1.3891e+06	1.61414e+06	1.53182e+06	2.6457e+06	731224	852555	7.67628e+06	2.03529e+06	1.34121e+06	879517	396040	97681.7	384711	320268	349220	60115.2	561550	88976.4	221935	86254.7	88410.6	95352.7	76095.3	94790.4	100364	96914.8	89905.5	74978.9	85693.7	1.09432e+06	1.37072e+06	91854.1	112487	76090.3
1-Palmitoyl-2-(5-hydroxy-8-oxo-6-octenoyl)-sn-glycero-3-phosphatidylcholine	1.2692e+07	1.81315e+07	1.36495e+07	3.52882e+07	2.22705e+07	6.03354e+06	4.15422e+06	3.22903e+07	1.92465e+07	2.53656e+07	241286	512735	156760	395092	284308	184892	5.10996e+06	1.45091e+06	2.15953e+06	1.66246e+06	2.6775e+06	2.3554e+06	180670	397889	429417	1.81065e+06	979242	519042	435058	415666	685852	238680	377346	264801	274473
1-palmitoyl-2-[(9Z,12Z,15Z)-octadecatrienoyl]-sn-glycero-3-phosphocholine	4.31695e+09	3.49331e+09	2.57611e+09	5.2062e+09	3.54558e+09	1.34328e+09	1.72099e+09	3.60176e+09	6.61249e+09	2.45952e+09	1.26108e+07	5.0968e+07	720728	1.80936e+07	1.53786e+07	1.26535e+08	1.1129e+07	2.43216e+08	8.34848e+07	3.14388e+07	3.42166e+07	3.00524e+07	5.20473e+06	8.11751e+07	1.10795e+08	4.52344e+07	1.11731e+07	8.60173e+06	2.89116e+07	8.4542e+06	6.96248e+07	8.94617e+07	2.76512e+08	2.87697e+07	1.86283e+07
1-Palmitoyl-2-docosahexaenoyl-sn-glycero-3-phosphocholine	5.97569e+06	4.17406e+06	8.85404e+06	5.54621e+06	8.96681e+06	1.48819e+07	1.73444e+06	2.95838e+06	8.60077e+06	7.78999e+06	4.19247e+08	9.25973e+08	4.35816e+06	1.92698e+08	7.87199e+08	2.31257e+08	913842	569632	612451	7.73566e+08	6.58669e+08	1.63264e+08	1.61917e+08	6.78363e+08	1.12737e+09	7.37315e+08	2.71877e+08	1.35556e+08	9.42427e+08	7.85457e+07	7.01644e+08	4.27655e+08	6.25749e+08	5.50849e+08	3.27721e+08
1-Palmitoyl-2-hydroxy-sn-glycero-3-PE	532905	1.38397e+06	711060	646982	732267	588612	520112	509741	526659	453511	1.07091e+07	4.15138e+07	377961	2.25797e+07	2.17825e+07	925466	317160	340626	365074	2.43614e+06	1.09959e+08	5.12316e+08	3.37285e+07	4.8541e+07	6.16678e+07	1.66661e+06	4.71156e+06	3.07177e+06	3.24541e+07	1.43661e+08	1.9862e+08	2.232e+07	4.89213e+07	2.33131e+07	2.08809e+07
1-palmitoyl-2-oleoyl-sn-glycero-3-phosphoethanolamine	2.00127e+07	1.14112e+07	1.12033e+07	1.82435e+07	1.55446e+07	6.52154e+06	4.2592e+06	1.65845e+07	2.52792e+07	1.09531e+07	160525	193466	168394	144132	156809	214853	221660	756725	735045	185979	171170	150904	155063	1.05551e+06	2.4827e+06	224484	312341	284357	126147	233129	175168	149618	199901	388979	219568
1-Pentofuranosyl-2,4(1H,3H)-pyrimidinedione	3.04985e+07	3.90574e+07	2.11342e+07	1.87078e+07	3.16889e+07	4.50065e+07	2.12566e+07	2.31363e+07	7.19152e+06	2.94887e+07	204576	274381	146474	1.02115e+06	335538	327386	5.51912e+06	1.92748e+06	48970.1	254859	556039	2.31048e+06	312381	672065	478162	299601	4.36752e+06	1.54746e+06	167259	1.19878e+06	8.7186e+06	616645	649878	1.46499e+06	603664
1-Phenyl-1,3-nonadecanedione	2.45313e+07	3.15829e+07	9.25666e+07	4.44328e+07	6.24719e+07	3.43966e+08	1.15759e+08	1.98371e+07	2.55215e+08	1.19541e+08	548962	492252	263450	416304	421735	333829	1.19282e+06	2.78405e+07	1.10793e+06	659104	351410	431074	393433	483954	1.0696e+06	836758	817719	305133	393515	299263	555179	354263	377112	417553	342939
1-Phenyl-1,3-octadecanedione	3.674e+07	2.78908e+07	1.97147e+07	2.90646e+07	2.75319e+07	2.67821e+07	2.81385e+07	4.23769e+07	1.85086e+07	2.23222e+07	197934	277916	152637	201064	223668	269103	5.95636e+06	2.00669e+07	3.60549e+06	279723	276888	257164	180422	353007	357849	228236	166268	133092	244087	155307	386395	185303	247950	200976	207514
1-stearoyl-2-(7Z,10Z,13Z,16Z-docosatetraenoyl)-sn-glycero-3-phosphoserine	5.92772e+06	4.58954e+06	4.70321e+06	6.84546e+06	6.91821e+06	4.47016e+06	4.48165e+06	1.49127e+07	7.37782e+06	5.3516e+06	1.30624e+06	80832.7	109539	77949.1	492025	81209	88505.4	145671	83940.2	83649.1	33704.8	31396.6	73023.2	26257.2	33715.8	54294.8	63230.4	55485.2	16580.1	63012.5	759366	1.07892e+06	123192	158543	76927
1-STEAROYL-2-DOCOSAHEXANOYL-SN-GLYCERO-3-PHOSPHOCHOLINE	9.05496e+08	2.68128e+08	4.66763e+08	3.17588e+08	1.47014e+09	8.39977e+07	6.33287e+07	7.78136e+08	2.5046e+09	2.53485e+08	820985	7.09433e+06	334735	445619	2.01553e+06	504363	2.33556e+07	1.09258e+08	2.57997e+07	8.45186e+06	4.60975e+06	3.2733e+06	383494	2.40627e+06	5.27797e+06	4.08056e+06	441849	314364	1.55323e+06	311158	4.72401e+06	1.37992e+06	2.54253e+06	917222	1.5147e+06
1-Stearoyl-2-hydroxy-sn-glycero-3-PE	489374	687570	629304	572404	563477	730710	479040	673201	686606	875779	2.38422e+07	3.06231e+07	432763	5.12092e+07	5.67978e+07	846916	376792	541095	392679	1.24756e+08	4.08404e+08	8.15701e+07	4.41838e+07	1.4188e+08	4.1856e+07	2.20755e+07	3.48937e+07	4.44695e+07	4.07943e+07	6.02892e+07	1.26633e+08	6.47308e+06	6.13213e+07	5.34117e+07	5.50804e+07
1-stearoyl-2-oleoyl-sn-glycero-3-phosphoethanolamine zwitterion	5.79433e+08	5.29156e+08	5.3914e+08	7.08628e+08	5.85598e+08	3.62986e+08	2.67521e+08	1.33037e+09	6.11603e+08	5.49533e+08	6.00205e+07	4.35725e+07	5.56786e+06	4.94153e+07	2.79154e+07	1.68531e+07	1.19098e+07	5.61305e+07	1.92079e+07	4.3138e+07	6.65348e+06	5.04512e+06	330579	5.83065e+06	2.09913e+06	546811	615333	448585	1.73901e+07	276651	5.49173e+07	4.00919e+07	4.4215e+07	1.86004e+07	1.94131e+07
1-Stearoylglycerol	3.52738e+10	3.11533e+10	2.47815e+10	3.22283e+10	3.12931e+10	1.1663e+10	2.25879e+10	2.59732e+10	3.36221e+10	2.76841e+10	1.25064e+06	2.91958e+06	1.36927e+06	1.74938e+06	1.37235e+06	1.06404e+06	3.56335e+07	2.04801e+09	1.59757e+08	4.18685e+06	2.82338e+06	2.57651e+06	1.45464e+06	1.58549e+06	1.41862e+06	1.86806e+06	644555	1.13205e+06	2.07838e+06	1.25334e+06	3.05007e+06	1.76904e+06	1.96873e+06	1.75314e+06	1.55418e+06
1-tetracosanoyl-sn-glycero-3-phosphocholine	2.7408e+07	1.71154e+07	1.99925e+07	2.62583e+07	4.54794e+07	9.63181e+06	1.01061e+07	2.22326e+07	8.98023e+07	2.32417e+07	168228	236949	144260	153151	208454	226662	223177	226512	243106	199061	150388	167503	161007	201059	204745	158923	155827	139804	168119	127980	200235	193585	231457	173035	190384
1-tetradecanoyl-2-[(5Z,8Z,11Z,14Z)-eicosatetraenoyl]-sn-glycero-3-phosphocholine	1.01773e+06	1.2798e+06	2.34946e+06	1.40603e+06	1.86538e+06	4.68554e+06	2.57517e+06	938574	3.17626e+06	2.9119e+06	902021	570188	404225	2.16837e+06	560496	579688	1.11481e+06	1.36612e+06	452173	1.20287e+06	1.38886e+07	5.05062e+07	399958	3.66291e+06	6.57969e+06	7.29108e+06	2.0146e+06	3.5434e+06	7.05332e+06	1.56331e+06	702173	424157	542251	918223	873101
1-tetradecanoyl-2-[(9Z)-octadecenoyl]-sn-glycero-3-phosphocholine	1.12011e+08	4.1668e+07	5.09447e+07	7.78635e+07	1.19649e+08	4.1209e+07	3.5633e+07	7.87832e+07	2.35871e+08	6.22408e+07	1.28409e+07	3.83207e+07	242115	2.10155e+07	1.39619e+07	5.90489e+06	277791	286698	387565	4.17944e+07	4.88653e+07	1.8772e+06	5.20967e+06	3.93547e+07	5.9318e+07	4.94336e+07	1.16919e+07	7.57946e+06	2.42537e+07	3.30908e+06	3.70051e+07	8.8317e+06	2.04315e+07	1.59631e+07	1.30123e+07
1-tetradecanoyl-2-[(9Z,12Z,15Z)-octadecatrienoyl]-sn-glycero-3-phosphocholine	5.15623e+07	3.65654e+07	2.79069e+07	5.56122e+07	4.08208e+07	1.29653e+07	1.18054e+07	3.16669e+07	7.1035e+07	2.0169e+07	381700	1.33394e+06	289284	641115	356362	483392	473227	390718	361240	568990	855326	241212	236488	1.98245e+06	2.77872e+06	397065	199419	167897	289675	159055	853520	418721	635265	313078	286457
1-Tetradecylamine	109964	107239	106251	102055	107621	106860	104980	104939	106126	107500	393997	552135	227024	279943	307262	311697	154123	112500	132710	233079	2.00735e+06	1.08821e+06	310343	379246	344988	301298	285514	261345	276239	643632	569854	250846	358264	349304	355405
2-((4-Nitrophenoxy)methyl)oxirane	72511.5	71474	61293.1	89877.3	66818	74833.1	54192.4	62044	82555.1	81846.8	140604	162322	123102	120239	125075	133814	165134	43695	157916	47771.4	1.33975e+06	1.30696e+06	338103	2.84273e+06	7.62512e+06	547354	596402	541370	139707	1.85019e+06	45473.4	177271	51474.7	167717	166195
2-({[4-(6-methyl-1,3-benzothiazol-2-yl)phenyl]imino}methyl)phenol	1.36219e+07	1.84095e+07	2.3414e+07	2.18706e+07	1.45451e+07	8.56549e+06	9.81237e+06	1.26452e+07	1.30225e+07	1.16775e+07	57855.6	47928.9	37549.3	45572.9	58798.5	43081.9	49073.1	117296	42856.6	161337	391153	83262.1	74059	106581	49332.1	46424.3	147606	57136.1	42467.7	178792	42271.9	47403.2	46720	46443.6	47186.1
2-(14,15-Epoxyeicosatrienoyl) glycerol	4.61135e+08	1.35101e+08	7.18441e+09	6.61333e+07	3.67203e+08	1.0536e+07	3.04259e+06	1.64303e+08	8.40766e+07	1.27617e+08	811024	633389	430209	890146	1.09192e+06	640145	7.52608e+07	1.24365e+08	3.01003e+08	2.69688e+06	1.9626e+06	2.89375e+06	2.07342e+06	2.55308e+06	243430	1.68372e+06	1.05766e+06	943136	1.46503e+06	818330	2.79872e+06	557952	1.59706e+06	1.35903e+06	1.14905e+06
2-(1-Ethyl-3-methyl-1H-pyrazol-5-yl)-5-(4-methylphenyl)-1,3,4-oxadiazole	1.75442e+07	1.3662e+07	2.50399e+07	6.83539e+07	2.57557e+07	6.62243e+06	1.87811e+07	6.66361e+07	2.53267e+07	4.11039e+07	404895	3.03334e+06	438466	1.18231e+06	1.33193e+06	220266	927909	1.30673e+06	1.55129e+06	1.9328e+06	986157	350798	755128	1.49938e+06	1.0067e+06	1.4332e+06	1.69816e+06	1.17534e+06	398380	638111	886933	354645	527716	1.46524e+06	608112
2-(1H-indol-3-yl)acetic acid	110589	161629	99641.6	156485	108837	156430	110716	128164	95222.9	124736	435512	110486	81016.2	811969	198459	514788	285640	109955	640948	324831	2.74008e+07	5.78776e+07	1.23249e+07	1.04276e+07	2.5498e+06	1.13089e+07	1.0911e+07	1.21814e+07	8.37579e+06	1.77067e+07	264205	410177	368066	306935	354207
2-(1-Hydroxy-2,4,6-trimethyl-3-oxo-2,3-dihydro-1H-inden-5-yl)ethyl acetate	147530	478793	192933	133023	180100	337275	141471	137630	150235	193745	417621	893123	351777	812769	969703	578701	505516	346140	408861	1.4773e+06	1.74642e+06	984796	914384	1.35862e+06	842451	974884	1.08238e+06	1.27576e+06	695637	1.46327e+06	1.5264e+06	459422	651449	1.43273e+06	1.41659e+06
2-(2-Carboxyethyl)-4-methyl-5-pentyl-3-furoic acid	3.7902e+07	4.16398e+07	4.10071e+07	4.24335e+07	4.1294e+07	4.14506e+07	4.26366e+07	4.32815e+07	4.12331e+07	4.21614e+07	323982	341613	101320	330141	288505	201633	118399	259661	112341	711463	719178	1.16866e+06	414153	615551	498824	255373	259600	228272	374702	346690	714988	198941	400609	380079	344451
2-(3-Hydroxy-3,7,11,15-tetramethylhexadecyl)-3,5,6-trimethyl-1,4-benzoquinone	2.59776e+06	2.69552e+06	4.52132e+06	2.20115e+06	2.23262e+06	4.58555e+06	1.32853e+06	2.42611e+06	8.16705e+06	2.0257e+06	1.7958e+06	4.72364e+06	100716	685637	2.90201e+06	1.07091e+06	278591	733613	327749	1.51752e+06	2.4968e+07	2.35292e+07	208174	1.53993e+06	582543	4.62635e+06	1.0901e+06	1.49389e+06	155524	119023	9.05138e+06	488839	1.6141e+06	868787	586753
2-(4,4-diphenyl-1-piperidinobuta-1,3-dienyl)phenyl acetate	9.30408e+06	1.55362e+07	5.57792e+06	1.00359e+07	3.78892e+06	4.70473e+06	3.31277e+07	1.17858e+07	1.19598e+07	5.49936e+06	106240	81748.8	62636.2	86563.4	87045.4	63396.8	68481.4	64284.5	390763	79586.9	259313	96440.2	79472.1	94273.4	78094.3	71553.6	79166.6	68135.8	42553	166212	129014	74298.2	120728	106284	99935.1
2-(4-Nonylphenoxy)ethanol	2.12672e+06	1.94663e+06	2.2842e+06	2.13684e+06	2.00317e+06	3.09177e+06	1.89979e+06	2.62104e+06	3.10997e+06	2.64075e+06	902280	4.16406e+06	209178	480772	697204	298912	3.07989e+06	805695	777756	2.03461e+06	2.04639e+06	2.77894e+06	408824	767474	643047	830815	485305	406780	1.13589e+06	361190	1.67991e+06	566094	823906	649129	700820
2-(8-Hydroxy-4a,8-dimethyldecahydro-2-naphthalenyl)acrylic acid	5.7451e+07	5.72722e+07	5.96236e+07	5.74956e+07	6.03669e+07	5.80461e+07	5.5103e+07	5.86053e+07	6.07963e+07	5.89916e+07	1.43597e+06	2.44637e+06	80273.6	2.27693e+06	2.06822e+06	129470	2.08203e+06	405161	2.01351e+06	740691	1.49205e+06	154122	1.34893e+06	1.71318e+06	1.4531e+06	1.15982e+06	1.11346e+06	116208	1.3686e+06	1.20244e+06	2.34196e+06	573118	2.33471e+06	2.23864e+06	2.09971e+06
2-(acetylamino)-3-(1H-indol-3-yl)propanoic acid	85350.6	86863.1	75355.5	45265.6	68357.1	72354.1	282758	96612.1	51257.5	47297.6	302991	1.19586e+06	78481	1.72661e+06	1.68625e+06	275358	61373.9	78425.7	77248.3	1.89932e+06	3.9501e+06	2.39723e+06	1.71477e+06	4.30258e+06	1.4029e+06	1.11618e+06	1.3852e+06	1.49441e+06	179565	2.35165e+06	1.94856e+06	195674	1.73104e+06	2.16285e+06	774743
2-(Acetylamino)hexanoic acid	300791	327675	366860	332741	94691.6	303989	359170	269846	285788	351167	631309	612931	421479	487721	65817.1	544335	450843	443169	538546	63613.9	3.24912e+07	2.33867e+07	2.04185e+07	2.34029e+07	7.65372e+06	8.91489e+06	5.6966e+06	1.51261e+07	1.03414e+07	2.44824e+07	619255	568251	566725	541662	566234
2-(alpha-D-mannosyl)-D-glyceric acid	1.36929e+06	2.53645e+06	2.5405e+07	1.68445e+07	1.32571e+07	4.6294e+06	1.63075e+06	8.27514e+06	1.74363e+07	1.12419e+07	2.82553e+07	4.87376e+06	1.0909e+06	6.41604e+07	2.87542e+07	1.96935e+07	5.63005e+07	7.83638e+06	1.16632e+08	1.5651e+07	3.29076e+07	2.81375e+07	3.51495e+07	4.0735e+08	1.23512e+08	8.45614e+06	9.16426e+06	1.28937e+07	3.62279e+06	1.64474e+08	1.31619e+08	3.7218e+07	2.96638e+08	2.7227e+08	2.81067e+08
2-(Cyclohexylmethylidene)-1,2,3,4-tetrahydronaphthalen-1-one	1.75777e+07	1.67809e+07	1.72719e+07	1.88419e+07	1.75212e+07	2.53856e+07	3.36447e+07	1.6881e+07	1.90957e+07	2.36038e+07	4.7997e+06	1.51652e+07	86607.7	3.06324e+07	2.25085e+07	2.74024e+07	3.99487e+07	1.37262e+07	23742.1	1.14026e+07	2.30376e+07	2.92538e+07	1.61794e+07	1.56203e+08	9.53429e+07	1.51535e+07	2.63728e+07	2.57295e+07	1.22217e+06	5.85363e+07	3.08151e+07	2.38308e+06	2.77003e+07	2.57598e+07	1.89067e+07
2,2,6,6-Tetramethyl-1-piperidinol (TEMPO)	1.04505e+08	1.05706e+08	1.10844e+08	9.71399e+07	9.57114e+07	1.0957e+08	1.05512e+08	1.14546e+08	1.10324e+08	1.04337e+08	1.0489e+06	1.02048e+06	963486	961768	1.07277e+06	963430	2.53678e+07	2.5191e+07	1.76278e+07	974691	1.60983e+06	1.05602e+06	1.03965e+06	1.24511e+06	1.1621e+06	1.1806e+06	1.00493e+06	1.11357e+06	983904	1.00409e+06	1.02911e+06	915598	1.07648e+06	983591	1.19287e+06
2,2-Dithiobis(benzothiazole)	9.76856e+06	1.15127e+07	1.27469e+07	1.02439e+07	1.04124e+07	1.12045e+07	1.09718e+07	1.04636e+07	1.02203e+07	1.16729e+07	404996	628635	144107	484964	585063	297668	152876	163498	150695	1.4655e+06	1.41397e+06	1.0605e+06	564862	820661	637405	432410	469574	443839	428649	395866	1.15699e+06	358404	708050	696943	685300
2,2'-Iminodipropan-1-ol	4.42779e+06	3.1825e+06	3.1441e+06	3.94133e+06	3.67884e+06	2.28762e+06	5.25707e+06	5.33561e+06	3.85577e+06	4.64681e+06	42960.9	519802	43789.6	2.03521e+06	785282	792540	3.0274e+06	569883	13940	103985	4.72558e+06	167000	1.69304e+06	4.70097e+06	3.49749e+06	101954	1.55695e+06	1.16124e+06	42647.9	2.91169e+06	2.47172e+06	46608.7	129053	1.72342e+06	2.5026e+06
2,3,4,5-Tetrahydroxypentanal	422220	287674	262795	376021	391161	319762	256850	317882	692608	298295	776105	267426	70995.7	996781	863452	273514	339292	318720	210022	678901	748144	844604	722504	1.0515e+06	307484	674612	428254	683875	302721	3.33384e+06	522426	1.32135e+06	1.37699e+06	1.3672e+06	1.57142e+06
2,3,4,9-Tetrahydro-1H-β-carboline-3-carboxylic acid	95692.4	75303.6	76035.8	72495.3	92869.9	74666	74789.4	73280.1	85666.2	78320.4	265374	412098	150341	355015	499736	263773	344040	193948	145445	652231	1.95013e+07	408278	408140	591579	346647	292756	378655	324184	131006	300755	638037	403403	515015	419743	534315
2,3-Dicyanospiro[cyclohexane-1,5'-cyclohexano[1,2-e]diazepine]	8.42263e+06	4.97816e+06	7.14612e+06	8.36791e+06	4.84961e+06	2.43121e+06	4.54055e+06	1.2495e+07	4.72023e+06	6.25894e+06	115607	126787	91407.1	187399	118655	100412	1.41311e+06	1.46557e+06	959991	165931	274818	276566	110000	158809	118074	181328	104707	95343	86130.6	162970	173365	112312	176197	143676	143578
2,3-Dihydro-1-benzofuran-2-carboxylic acid	1.51018e+06	1.40882e+06	139759	1.73172e+06	1.62054e+06	1.32402e+06	156856	1.22663e+06	1.37872e+06	1.41257e+06	1.63845e+06	1.66398e+06	100800	1.33139e+06	1.56659e+06	1.55735e+06	1.39852e+06	1.46476e+06	1.36793e+06	1.38207e+06	8.16999e+06	1.06663e+07	5.4278e+06	1.05045e+07	1.44158e+06	1.23606e+07	2.18282e+06	6.70773e+06	2.6751e+06	9.31071e+06	1.72042e+06	1.84762e+06	1.65337e+06	1.49431e+06	1.49107e+06
2,3-dihydroxypropyl 12-methyltridecanoate	1.37432e+06	1.27224e+06	1.64107e+06	1.61312e+06	1.00204e+06	1.06098e+06	1.46365e+06	1.40183e+06	1.1958e+06	1.85354e+06	7.29211e+06	1.45564e+07	3.77098e+06	6.17916e+06	5.82247e+06	4.09961e+06	959173	746858	1.14986e+06	7.51086e+06	1.78801e+07	1.33314e+07	6.90831e+06	6.38718e+06	6.30573e+06	7.68762e+06	5.4473e+06	6.86425e+06	4.63447e+06	1.51519e+07	1.0672e+07	4.48462e+06	1.21351e+07	1.35181e+07	1.35171e+07
2,3-Dimethoxy-5-methyl-6-(3-methyl-2-buten-1-yl)-1,4-benzenediol	3.81768e+07	5.69004e+07	5.23765e+07	4.27746e+07	4.73521e+07	5.76403e+07	3.25159e+07	5.43632e+07	5.98597e+07	7.12201e+07	428390	1.61563e+06	354644	470833	724507	597351	829223	1.15567e+06	662159	1.89691e+06	2.72402e+06	1.66642e+06	1.23371e+06	1.49329e+06	1.15949e+06	1.88529e+06	880738	1.09914e+06	452849	977818	1.18969e+06	655213	1.15253e+06	1.55916e+06	1.3312e+06
2,3-Dinor prostaglandin E1	2.00651e+07	1.3413e+07	1.73619e+07	2.30846e+07	1.71873e+07	4.19705e+07	2.00146e+07	4.55937e+07	2.28311e+07	3.22704e+07	2.72484e+06	1.86622e+06	67532.8	1.98181e+06	1.28985e+06	3.31234e+06	115518	630322	2.28638e+06	4.48612e+06	202399	202152	130438	238961	184378	155095	131364	197258	168766	191687	1.64026e+06	3.03474e+06	4.62674e+06	3.62203e+06	3.29028e+06
2,3-Dinor-6-keto-PGF1?	1.59418e+08	1.8935e+08	1.93213e+08	1.91341e+08	1.91372e+08	2.10864e+08	2.23656e+08	2.24812e+08	1.96429e+08	2.17849e+08	3.13865e+06	1.7731e+06	193187	2.03922e+06	1.96193e+06	2.36003e+06	1.28026e+06	1.30637e+06	1.02467e+06	1.47245e+06	3.1899e+06	2.75677e+06	2.07418e+06	1.72561e+06	1.47822e+06	2.04997e+06	863683	869162	1.61712e+06	959373	1.2327e+06	898134	1.78691e+06	2.12465e+06	4.20853e+06
2,4-Diaminobutanoic acid	89114.2	99817.2	95216.3	90650	97631	106523	84361.8	92814.1	104824	102748	2.38462e+06	4.95284e+06	109173	6.71623e+06	2.16333e+06	456738	125487	108696	118931	8.2872e+06	9.17738e+07	3.78622e+07	1.81579e+06	1.48858e+07	1.19593e+06	3.53218e+06	572857	365594	267042	2.26126e+06	5.25898e+06	938044	2.02721e+06	3.78757e+06	3.25477e+06
2,4-Dichlorotoluene	5.30485e+07	7.31936e+07	7.47525e+07	1.02818e+08	7.67896e+07	8.75668e+07	4.459e+07	1.7381e+08	7.38974e+07	292204	3.89562e+08	3.53028e+08	4.53037e+08	3.3478e+08	4.00517e+08	3.81453e+08	3.04449e+08	3.48291e+08	3.24173e+08	3.03388e+08	5.24142e+08	6.58962e+08	4.74628e+08	4.79534e+08	4.68965e+08	5.93679e+08	3.14014e+08	3.08232e+08	3.16345e+08	3.19252e+08	4.36243e+08	3.34501e+08	3.39594e+08	3.39837e+08	3.23964e+08
2,4-dihydroxyheptadec-16-en-1-yl acetate	1.30745e+06	537390	562568	579970	1.35549e+06	1.46265e+06	517087	1.16341e+06	1.09598e+06	1.34354e+06	3.98354e+07	5.94149e+07	1.1257e+07	2.79851e+07	1.35265e+07	8.962e+06	134277	132583	134536	2.78293e+07	1.08356e+07	2.39358e+07	1.13657e+08	4.64091e+07	3.99599e+07	4.06225e+06	2.2277e+07	3.40865e+07	7.21105e+07	2.80502e+07	5.47369e+07	3.41324e+07	3.65003e+07	3.0196e+07	2.70113e+07
2,4-dihydroxyheptadec-16-ynyl acetate	3.59842e+07	3.77495e+07	3.50204e+07	4.13576e+07	3.692e+07	4.90516e+07	3.76447e+07	3.73349e+07	4.67109e+07	4.62049e+07	130046	121165	84318.3	150304	110941	98739.9	282046	525300	618427	124670	302713	136820	143353	195525	251370	243968	93547.7	100530	193766	85661.5	137499	93701.8	137156	110276	90736.5
2,4-Dimethylbenzaldehyde	9.06716e+06	9.17585e+06	8.81807e+06	9.1101e+06	4.76117e+06	8.35714e+06	8.12455e+06	9.01029e+06	8.49203e+06	6.08462e+06	6.34995e+07	1.13702e+08	1.2666e+06	7.2691e+07	2.8394e+07	1.23308e+07	2.17403e+06	5.19192e+06	5.0655e+06	4.02429e+08	1.64993e+09	7.76894e+08	3.42386e+07	1.47074e+08	1.58687e+07	7.72779e+07	2.18704e+07	2.1204e+07	1.00267e+07	7.32421e+07	9.8658e+07	5.77183e+07	1.1323e+08	7.77504e+07	8.0593e+07
2,4-OCTADIENAL	2.07031e+06	2.13908e+06	1.96566e+06	2.31933e+06	2.05376e+06	1.75834e+06	1.58819e+06	1.91088e+06	2.16178e+06	1.92316e+06	1.42668e+06	2.59675e+06	1.31211e+06	1.93718e+06	1.35044e+06	1.16881e+06	1.6253e+06	985599	1.62779e+06	4.22e+06	5.39445e+06	3.28489e+07	1.76146e+06	2.18191e+06	1.88048e+06	2.62575e+06	2.447e+06	2.25396e+06	1.78065e+06	1.58993e+06	4.04248e+06	1.67754e+06	2.05343e+06	1.38612e+06	2.00656e+06
2,5-Bis(5-tert-butyl-benzoxazol-2-yl)thiophene	1.54102e+06	1.36568e+06	1.28373e+06	1.42712e+06	1.56469e+06	786959	1.02166e+06	1.37301e+06	1.53831e+06	1.51673e+06	909408	1.09273e+06	125441	749164	677235	212200	427766	415846	346599	855326	7.50956e+06	2.94215e+06	227013	1.49786e+06	2.22806e+07	1.00602e+06	710813	298286	218923	243463	1.58365e+06	532979	744383	465075	419658
2,5-di-tert-Butylhydroquinone	40672.2	39537.5	40625.4	40658.8	40810.9	51749.3	41005.3	38327.6	38972.6	41176.1	54603.7	43026	41046.8	47572.7	46561.2	44641.3	51906.7	44052.8	47415.8	45324.2	122017	150959	52270.6	173630	112264	118210	80431	74260.7	67626.3	353889	43499.2	45414.5	47889.4	46824.8	46216
2,5-Furandicarboxylic acid	1.26878e+08	1.2651e+08	1.37643e+08	1.31848e+08	1.34079e+08	1.31096e+08	1.37578e+08	1.33487e+08	1.33198e+08	1.37611e+08	970290	1.02309e+06	303443	988737	864042	487903	354591	355758	305825	2.13075e+06	2.15386e+06	3.50002e+06	1.24034e+06	1.84351e+06	1.49392e+06	731298	684304	683651	1.12219e+06	1.0383e+06	2.14131e+06	595807	1.19978e+06	1.1383e+06	1.03159e+06
2,6-Di-iso-propylnaphthalene	1.4959e+06	2.15239e+06	5.2511e+06	2.31643e+06	4.7025e+06	2.13559e+07	5.77541e+06	1.19929e+06	1.21763e+07	1.09135e+07	268904	409761	211492	290213	313038	337464	522052	2.96262e+06	480276	381635	460962	347827	237298	477461	521327	374790	240947	207230	385950	214791	522619	251561	361237	293977	290794
2,6-DIMETHYLNAPHTHALENE	4.61727e+06	3.5619e+06	2.81769e+06	4.68301e+06	3.26843e+06	2.85001e+06	2.51721e+06	3.29421e+06	3.31188e+06	2.4579e+06	1.39689e+06	2.29477e+06	527099	1.76651e+06	1.74251e+06	1.44362e+06	2.82117e+06	2.74983e+06	2.26331e+06	4.49145e+06	1.64042e+07	5.40836e+07	1.50842e+06	3.80253e+06	2.64121e+06	1.55512e+07	4.53849e+06	5.12654e+06	3.47165e+06	1.08171e+06	4.75574e+06	1.24733e+06	1.78625e+06	1.78258e+06	1.3728e+06
2,6-di-tert-butyl-4-ethylphenol	2.91171e+06	1.92493e+06	2.87544e+06	6.95254e+06	1.07093e+06	3.49052e+06	1.78398e+06	8.34602e+06	2.4736e+06	2.71603e+06	1.36654e+06	688695	180343	1.09053e+06	1.64835e+06	456546	190503	997130	1.7282e+06	1.50432e+06	2.90062e+06	2.03949e+06	967913	2.59489e+06	1.53505e+06	1.20848e+06	1.39439e+06	1.36231e+06	1.26822e+06	1.24416e+06	2.53097e+06	561174	1.06275e+06	1.50168e+06	824793
2,6-di-tert-butylhydroquinone	8.05822e+07	7.14905e+07	7.30538e+07	7.58319e+07	8.32325e+07	7.05008e+07	8.02795e+07	7.49411e+07	7.66358e+07	8.23384e+07	2.31985e+06	1.76849e+06	1.46225e+06	2.94358e+06	4.08775e+06	1.76809e+06	6.68265e+06	6.76205e+06	7.55381e+06	6.05578e+06	7.07932e+06	2.62194e+06	2.32234e+06	3.75876e+06	1.79122e+06	4.68284e+06	3.36474e+06	786270	1.22508e+06	4.08064e+06	4.07102e+06	1.86914e+06	3.86105e+06	1.6028e+06	3.39308e+06
2-[(1,3-diphenyl-1H-pyrazol-4-yl)methylene]-3,4-dihydro-1(2H)-naphthalenone	6.56202e+06	8.98546e+06	1.68688e+07	7.17581e+06	1.20962e+07	3.91541e+07	2.1354e+07	7.53737e+06	2.44226e+07	2.72517e+07	372813	525419	94618.6	416220	470922	410694	106472	1.42892e+06	185649	1.24128e+06	1.0793e+06	743618	465528	730876	534521	372051	364052	377340	418492	326671	1.06971e+06	325889	648927	476552	515326
2-[(11Z,14Z)-icosadienoyl]-sn-glycero-3-phosphoethanolamine	4.90794e+07	4.87832e+07	3.26223e+07	7.71229e+07	3.63804e+07	2.17402e+07	2.64383e+07	4.67879e+07	3.72612e+07	2.39458e+07	1.53013e+06	663787	219499	921112	416571	184738	4.12224e+07	2.55543e+06	3.30773e+06	1.08414e+06	2.31703e+06	2.58597e+06	539124	1.99383e+06	1.35308e+06	882148	566459	323588	489928	324262	616979	230442	382263	813797	508665
2-[(2R,4aS,6S,8aS)-6-Hydroxy-4a-methyl-8-methylenedecahydro-2-naphthalenyl]-2-propanyl beta-D-glucopyranoside	954435	1.2943e+06	3.30654e+06	1.11595e+07	2.2849e+06	301757	1.66211e+06	1.10477e+07	1.60144e+06	4.30663e+06	82284.4	74808.8	64734.5	132917	117705	70798.5	71807.7	69028.1	70130.9	73977.6	88269.1	82173.7	81796.8	84986.4	84931.5	87900.8	82021.5	76838.1	76116	81471.2	94706.3	154641	79519	73622.2	112381
2-[(5R,8S,8aS)-3,8-dimethyl-2-oxo-1,2,4,5,6,7,8,8a-octahydroazulen-5-yl]prop-2-enoic acid	112273	63767.2	66231.7	153993	117647	64753.6	63896.1	243431	75463.8	197043	1.96931e+06	708445	237385	2.37744e+06	2.99002e+06	376666	347890	292984	300937	583692	8.92297e+06	4.51083e+06	983887	1.44658e+06	918473	3.65893e+06	2.26316e+06	2.26894e+06	226436	3.92601e+06	4.95161e+06	278685	4.83766e+06	4.78069e+06	118192
2-[(5Z)-5-tetradecenyl]cyclobutanone	1.07406e+07	1.14446e+07	1.10042e+07	8.84194e+06	9.3792e+06	1.91225e+07	1.26124e+07	9.98796e+06	1.29652e+07	1.26106e+07	5.23773e+08	3.17799e+09	3.47596e+07	5.45896e+08	2.33605e+08	1.34528e+08	3.62966e+06	2.15291e+06	2.94878e+06	7.68881e+08	4.82329e+08	3.75157e+08	3.249e+08	6.00994e+08	1.23155e+09	3.03686e+07	1.39525e+08	2.20046e+08	2.76411e+08	3.32912e+07	7.53692e+08	1.99791e+08	7.25519e+08	6.31015e+08	4.6888e+08
2-[(5Z,8Z,11Z)-icosatrienoyl]-sn-glycero-3-phosphoethanolamine	1.83883e+08	1.82132e+08	1.59628e+08	2.56906e+08	1.46719e+08	7.74079e+07	1.61008e+08	1.80495e+08	1.38296e+08	1.3893e+08	1.21427e+06	5.74616e+06	219131	1.04938e+06	1.9132e+06	1.63084e+06	8.11534e+06	1.47652e+07	1.39135e+07	1.50763e+07	5.64941e+06	1.97954e+06	830855	3.41177e+06	3.61228e+06	1.01448e+06	610362	512666	2.58223e+06	278047	9.51407e+06	2.55074e+06	1.63817e+06	1.64839e+06	1.60704e+06
2-{(3R,4S)-3-[(5-Butyl-1,2-oxazol-3-yl)methyl]-4-piperidinyl}-1-(4-phenyl-1-piperazinyl)ethanone	2.76307e+07	5.06389e+07	2.00028e+07	2.60173e+07	1.54825e+07	2.71138e+07	2.97823e+07	4.79153e+07	1.84344e+07	2.71742e+07	260082	765474	196933	790843	1.08007e+06	250061	896931	1.92526e+06	197335	423891	1.24551e+06	7.18903e+06	545000	802808	484982	269912	633375	702035	309353	1.3022e+06	657749	265697	353155	734412	684438
2-{[(2S)-1-Methoxy-1-oxo-2-hexanyl]amino}-2-oxoethanediazonium	1.52863e+06	1.36126e+06	1.43905e+06	2.12635e+06	1.96562e+06	1.8024e+06	1.23207e+06	2.55473e+06	1.87749e+06	2.58314e+06	5.395e+07	1.19082e+07	384489	1.17803e+07	1.53296e+07	3.08957e+06	1.24396e+07	3.75939e+06	3.10838e+06	8.66879e+06	456264	387521	399292	580613	386916	115589	298970	406527	340352	288497	2.50194e+06	4.07236e+06	9.95112e+06	4.84082e+06	6.56207e+06
2-{[[(4-Heptylbenzoyl)amino](methylthio)methylene]amino}-6-methylpyridine	1.5256e+07	1.88636e+07	6.97671e+06	1.23014e+07	4.96881e+06	6.423e+06	4.11387e+07	1.74211e+07	1.29187e+07	6.78571e+06	67694.2	72290.5	55058.7	91796.7	88671.1	60195.5	69222	65404.1	102077	51989.6	164068	75987.2	68528.1	102203	86283.7	72847.9	64596.9	61393.7	46776.3	105076	144410	73122.7	99232.5	122130	110607
2-{9-[(3-methylbutanoyl)oxy]-2-oxo-2H,8H,9H-furo[2,3-h]chromen-8-yl}propan-2-yl 3-methylbutanoate	939456	2.2858e+06	4.62773e+06	3.36609e+06	2.46154e+06	1.07234e+06	1.53891e+06	1.60039e+06	7.50804e+06	3.17781e+06	296265	568707	87320.1	341729	436074	103969	152477	381342	97569.7	427296	1.34755e+06	1.3864e+06	348526	592747	593723	241543	270707	287175	322545	270183	1.258e+06	404169	560780	357896	399841
20-alfa-Dhydrodydrogesterone	250216	538960	756541	469965	627755	601628	327145	503872	889074	1.1937e+06	1.77912e+06	8.15914e+06	700017	1.97852e+06	3.37437e+06	713508	642125	906458	687246	1.42327e+06	6.48341e+06	1.24286e+07	2.53606e+06	9.34729e+06	2.80959e+06	4.98183e+06	6.3442e+06	1.99343e+07	967373	1.04912e+06	1.94657e+06	862573	1.95256e+06	2.60547e+06	2.09543e+06
22-Oxodocosanoic acid	3.70172e+06	4.24753e+06	3.5927e+06	3.85549e+06	3.91935e+06	3.25865e+06	3.24101e+06	3.47539e+06	3.63375e+06	3.56659e+06	2.06487e+06	2.63414e+06	414848	1.63701e+06	2.25035e+06	1.39924e+06	2.22011e+06	2.10524e+06	1.8706e+06	4.70957e+06	4.54218e+06	6.32631e+06	1.76587e+06	1.62442e+06	1.53503e+06	1.95293e+06	2.21965e+06	1.4016e+06	2.9205e+06	1.13719e+06	3.4872e+06	696123	3.75204e+06	985623	2.55391e+06
235BBF3K97	1.26988e+06	1.10996e+06	7.05479e+06	8.9163e+06	1.10619e+06	998313	912233	1.19189e+06	1.13263e+06	6.28322e+06	1.11267e+06	1.25354e+08	95944.6	989828	4.4223e+06	98358.2	980165	4.49612e+07	578350	4.67084e+08	1.37115e+07	8.01899e+06	1.23723e+06	223136	177299	5.4331e+06	2.4244e+06	447021	8.82868e+06	377761	3.76138e+06	6.74411e+06	5.51613e+07	5.49836e+06	3.46698e+06
2444643WXK	1.44702e+08	1.40303e+08	1.50496e+08	1.37806e+08	1.45785e+08	1.34429e+08	1.43134e+08	1.41735e+08	1.33353e+08	1.42447e+08	554719	1.1632e+06	266115	832926	585982	439721	4.62025e+06	1.35652e+06	667196	1.69814e+06	4.71509e+06	2.57954e+06	543685	2.03315e+06	449279	675940	539803	440416	237157	866730	882147	686330	948242	878920	743223
24-methylenecholesterol	288988	280674	227963	334763	328538	229061	203960	263376	308303	230901	276024	502504	177603	220484	640843	235679	455971	604398	423725	438572	798150	6.93641e+07	128678	972709	2.75174e+06	6.52189e+07	5.90707e+06	6.58778e+06	246570	169352	710429	213521	463234	230618	267750
2748L341KY	1.60189e+07	2.16733e+07	1.22741e+07	1.7953e+07	2.03348e+07	2.12834e+07	2.02496e+07	1.90751e+07	1.92994e+07	1.97922e+07	205462	313756	172008	271995	194565	195249	3.74443e+06	4.36025e+06	1.38179e+06	541555	1.15602e+06	428540	166979	290124	221731	238077	164594	144100	147397	173066	511627	210738	329008	263473	274851
2-Amino-1,3,4-octadecanetriol	298587	299758	298494	294455	293935	278260	303068	295015	345260	313241	1.02434e+06	329129	218204	438981	1.08006e+06	167677	151483	124078	155796	794243	2.65758e+06	1.95251e+06	478702	910734	1.70921e+06	596488	680895	664879	417596	581050	1.27758e+06	182447	1.21744e+06	871423	981565
2-Amino-3-hydroxyoctadecyl dihydrogen phosphate	334217	437978	445428	339583	399956	407603	337641	394992	461608	498628	432294	310927	252393	399555	595535	236401	192436	223793	210857	889102	2.79713e+06	8.1733e+08	471524	1.17172e+06	541863	1.64809e+08	1.12594e+08	1.21015e+08	620027	1.38717e+08	1.28339e+06	278829	633718	709655	488777
2-Amino-4-methylpyrimidine	1.1432e+06	3.20599e+06	1.5725e+06	1.4327e+06	1.73509e+06	1.79245e+06	5.69911e+06	3.54924e+06	1.4958e+06	1.94019e+06	1.72335e+06	4.25996e+06	227367	4.69009e+06	8.85321e+06	1.22225e+06	1.19187e+07	1.572e+07	25740.3	5.31176e+06	1.01791e+07	8.80093e+06	8.88007e+06	1.02892e+07	1.22616e+07	8.47967e+06	9.49287e+06	9.35182e+06	429087	1.36191e+07	1.54756e+07	558001	7.575e+06	9.84101e+06	9.96473e+06
2-Aminoethyl (2R)-3-[(1Z)-1-hexadecen-1-yloxy]-2-hydroxypropyl hydrogen phosphate	277925	267551	231510	248880	364098	249022	303736	259882	382568	283174	1.27237e+06	1.72105e+06	230496	1.5092e+06	1.89334e+06	543650	294115	301541	254869	4.08788e+06	5.43208e+07	2.60432e+06	1.6943e+06	2.67035e+06	2.11247e+06	1.41207e+07	8.33322e+06	1.04468e+07	2.06016e+07	7.38152e+06	2.874e+06	858845	2.18261e+06	1.72026e+06	1.8137e+06
2-amino-N-(1,3,5-trimethyl-1H-pyrazol-4-yl)benzamide	2.96677e+07	2.16781e+07	3.4699e+07	3.05899e+07	2.43099e+07	2.22665e+07	2.15186e+07	3.76636e+07	3.17778e+07	1.88209e+07	108457	79467.3	60550.9	108796	108272	82498.2	495843	358366	68562.9	115655	133719	116565	108784	157365	92645.9	81354.9	90814.8	82922.8	105661	121072	118718	69921.4	98327.9	104840	87000.2
2-Aminooctadec-4-yne-1,3-diol	191771	204457	221955	233719	216230	206390	229415	165797	318592	239828	1.55528e+08	1.26943e+06	570743	523275	1.14684e+06	435720	300234	235533	297375	1.04778e+06	5.44394e+08	7.37739e+08	672559	1.15242e+08	746868	3.15757e+08	6.96281e+07	6.90016e+07	6.76689e+07	4.08579e+07	3.69852e+08	513914	705226	7.88243e+07	8.31857e+07
2-Arachidonoyl glycerol	1.8936e+10	1.20708e+10	1.41896e+10	3.24652e+10	9.41395e+09	4.59278e+09	1.82692e+10	2.59483e+10	9.58566e+09	1.30231e+10	2.90419e+06	3.88745e+06	2.00539e+06	3.53768e+06	3.16152e+06	2.78895e+06	7.02855e+08	1.03846e+09	1.65474e+09	9.25589e+06	2.69949e+06	1.00876e+07	6.58451e+06	5.87896e+06	3.78566e+06	1.86865e+06	2.55855e+06	4.28277e+06	6.28265e+06	3.07092e+06	8.41032e+06	3.5355e+06	5.67735e+06	4.73974e+06	3.75059e+06
2-arachidonoylglycerol	694288	649616	799483	680146	2.29445e+06	427523	670482	643755	1.27524e+06	822058	3.07594e+06	7.39392e+06	3.16889e+06	2.90857e+06	5.96569e+06	5.01732e+06	169229	176780	221183	1.19835e+07	9.28992e+06	7.17876e+07	1.04177e+07	6.82124e+07	2.28278e+07	9.87037e+06	1.74199e+08	3.90071e+06	2.77763e+06	9.5581e+06	6.7222e+06	1.69229e+06	3.27335e+06	9.03831e+06	9.81795e+06
2-C-methylerythritol 4-phosphate	137498	137024	134281	140484	134226	135761	137273	134808	170632	142945	2.04552e+07	1.90848e+07	1.27759e+06	3.08544e+07	3.58579e+07	1.14583e+07	2.92292e+07	4.54736e+07	42268.9	3.98712e+07	1.91442e+07	1.07276e+07	3.32013e+07	1.11681e+07	1.90661e+07	2.26196e+07	3.26834e+07	2.79067e+07	1.8006e+07	2.4542e+07	4.46786e+07	1.66021e+07	2.11315e+07	2.71783e+07	3.04335e+07
2'-Deoxycytidine	231362	155704	210717	297388	268617	220904	227247	117789	169561	129688	1.6186e+06	2.41874e+06	68206	3.11426e+06	949976	105445	67548.7	66978.5	67084.1	5.11452e+06	4.81857e+06	1.74502e+06	722014	4.46218e+06	609134	2.32937e+06	857121	314484	132384	493133	3.41427e+06	832774	2.79277e+06	2.48622e+06	2.58105e+06
2-Deoxyhexopyranose	172630	220709	286439	112594	108646	383795	124612	321647	355506	362306	945360	1.24236e+07	99383	1.13758e+07	787665	278596	157218	92802.9	122526	1.12396e+07	6.99354e+07	2.78785e+07	695830	6.52223e+06	1.98185e+06	6.23653e+06	1.01249e+06	1.23973e+06	970176	1.92696e+07	4.83378e+06	390888	3.34542e+06	4.45884e+06	7.46935e+06
2DF7X515LU	802943	800639	575874	743901	903222	497552	566225	654774	629449	766683	158042	608857	69386.7	154320	214895	92234.4	318500	207125	191437	1.43386e+06	607967	687283	123973	257719	196859	448930	164113	150560	306495	77144.7	540257	158137	249706	159522	169408
2-Docosahexaenoyl glycerol	3.59687e+07	1.63043e+07	2.8879e+07	4.52612e+07	6.11207e+07	7.1826e+06	2.49203e+07	4.44849e+07	2.37482e+07	5.42394e+07	283205	1.51091e+06	198334	257727	446729	207657	2.43653e+06	1.86039e+06	1.26019e+07	2.57685e+06	869568	3.20321e+06	245035	461260	366337	2.47908e+06	1.6136e+06	924068	407117	780897	1.31933e+06	382783	693135	378593	453918
2-Heptadecylfuran	645360	531314	521836	754925	597511	471628	474021	657794	606509	541208	957151	575448	113206	590625	201094	212583	609079	586609	546272	1.11058e+06	1.86671e+06	6.11142e+06	339741	1.02185e+06	862134	1.19655e+06	581858	298145	364906	234798	1.62553e+06	150562	704820	288201	191358
2-hexyl-5-(4-nonylphenyl)pyrimidine	1.80983e+06	1.5165e+06	1.42551e+06	1.58474e+06	1.7375e+06	873872	1.15938e+06	1.52464e+06	1.70821e+06	1.68424e+06	1.59437e+06	3.8558e+07	139295	2.37545e+07	1.28003e+06	6.26986e+06	475009	461773	384878	7.32022e+07	2.35521e+08	2.03683e+06	1.45125e+06	923234	1.97471e+07	3.09348e+07	2.63859e+06	713708	1.29936e+07	542302	1.11563e+08	1.60998e+07	1.88291e+07	1.07656e+06	466005
2-hydroxy Lignoceric Acid	3.44812e+06	3.68907e+06	4.01237e+06	3.51024e+06	4.24953e+06	4.47238e+06	3.82067e+06	9.34401e+06	4.72389e+06	4.57155e+06	772760	483474	374659	687984	486126	306094	585441	455042	588253	534417	45390	46079	95569.7	53831.1	49119.5	70040.3	91816	67186.3	60714.7	81370.1	661197	212969	500752	131229	232618
2-Hydroxy-2-(4-methyl-2-oxocyclohexyl)propyl hexopyranoside	9.61155e+06	9.5809e+06	1.15787e+07	9.5031e+06	1.01201e+07	9.60895e+06	7.10862e+06	1.50096e+07	1.0359e+07	1.33836e+07	505911	1.10255e+06	61975.5	296970	84354	64170	108353	666834	78591.3	1.18018e+06	161916	97894.6	92396.2	120922	84173.5	77086	71025.5	88018.8	113777	76629	443148	201785	749912	158492	513462
2-Hydroxy-3-(phosphonooxy)propyl 10-methyldodecanoate	61783.2	62233.4	61668.1	62224.2	63403.6	68118.9	63931.9	61977.9	64960.4	67030.4	149383	303143	79251.3	282825	225101	111214	98180	77580	112135	487698	1.01482e+07	588097	593948	946047	248799	253968	315599	396282	166719	590288	352573	103900	366659	285541	379883
2-Hydroxy-3-(phosphonooxy)propyl 22-methyltetracosanoate	8.6081e+06	4.6982e+06	5.00234e+06	7.81677e+06	4.0588e+06	320701	4.84924e+06	6.31772e+06	4.55105e+06	5.43807e+06	144453	463831	46294.8	94117.1	217652	113454	131698	129863	104933	249770	408174	269907	55950	172926	116511	372361	231742	102756	58219.9	85485.8	584502	195641	253025	81846.2	122069
2-Hydroxy-4-[(1R)-1-hydroxy-2-(methylamino)ethyl]phenyl Î²-D-glucopyranosiduronic acid	3.69886e+07	2.76208e+07	4.93631e+06	9.61628e+06	3.38011e+07	2.5305e+07	4.31525e+07	1.5259e+07	3.36099e+07	3.48184e+06	124895	129941	114655	122471	128930	126503	497081	245775	1.99575e+06	138612	402479	253995	116350	135745	190445	445876	137861	127527	169711	127145	140232	121299	130782	119586	126388
2-hydroxy-4-methoxy-3-(3-methylbut-2-en-1-yl)-6-(2-phenylethyl)benzoic acid	4.61754e+07	1.98433e+07	3.29781e+07	2.94376e+07	4.68757e+07	2.99034e+07	3.6503e+07	2.3979e+07	2.59464e+07	4.7308e+07	97900.6	920729	91766.3	128419	121677	112917	164802	215993	138182	209442	242295	178413	302003	162132	192152	115813	99475.9	99924.9	78473.2	93013.9	161627	108391	152410	188016	163987
2-Hydroxy-4-oxohenicosyl acetate	4.88732e+08	5.88759e+08	3.85844e+08	1.15887e+09	4.24275e+08	7.2528e+07	3.32176e+08	8.74495e+08	3.46127e+08	3.70459e+08	5.88278e+06	6.60886e+06	3.14426e+06	3.86237e+06	5.06441e+06	2.52459e+06	2.30581e+06	4.64609e+06	1.00593e+07	6.88092e+06	5.55157e+06	3.27683e+06	5.27154e+06	3.88094e+06	3.4702e+06	4.42115e+06	3.37852e+06	2.11172e+06	3.33548e+06	2.39754e+06	7.19552e+06	1.03118e+07	6.70889e+06	5.43522e+06	5.86114e+06
2-hydroxy-6-[(8Z,11Z)-pentadeca-8,11,14-trien-1-yl]benzoic acid	117982	155040	115245	138032	115043	172959	114956	159412	140971	136671	203827	503487	188497	567674	697165	214712	329216	426266	247301	330290	6.97262e+06	7.32676e+06	670975	3.13666e+06	1.20632e+06	548977	534560	981356	279307	1.13657e+06	1.51896e+06	300832	677617	1.28876e+06	274239
2-Hydroxybenzothiazole	826756	780171	777614	58502.6	943499	844218	755826	860227	860726	52382.5	5.91326e+06	8.14027e+06	355564	1.06438e+07	1.27228e+07	1.89012e+06	313991	316778	364194	1.4135e+07	3.73388e+07	1.55692e+07	9.88294e+06	2.70751e+07	9.19433e+06	9.84853e+06	8.80656e+06	9.02056e+06	327061	8.58931e+06	1.58535e+07	472571	1.42696e+07	1.34591e+07	1.38403e+07
2-Hydroxyfelbamate	66457.8	69261.7	66241.2	71466.2	66812.2	65178.4	68787.2	67614	85505.5	72186.5	463245	802895	99682.7	2.44783e+06	1.47263e+06	2.96042e+06	180055	94607.4	21039.8	1.02326e+06	1.19485e+07	1.62992e+06	849762	9.85402e+06	1.85511e+07	921815	1.38973e+06	1.55093e+06	275025	6.15972e+06	2.00961e+06	670882	2.10872e+06	2.18646e+06	1.88912e+06
2-Hydroxymyristic acid	49655.5	50617	49497.9	79475.7	50651.9	63282.7	46230.4	46573	69828.6	69619.2	78817.9	74687.6	54804.9	69149.1	72121	77111	78109.1	81486.2	58888.5	73217.1	1.72727e+06	634161	454764	826552	248693	879845	809777	621079	235060	1.31305e+06	65121.3	81909	64390.2	61703.7	63688.5
2-Hydroxypropyl stearate	235332	181827	361561	213839	334613	174285	196373	998926	297405	471010	3.49801e+07	1.22157e+06	134152	2.64044e+06	1.98708e+06	840126	2.87589e+06	152887	1.55308e+06	141217	118212	132401	135383	110244	135467	143811	136417	126436	110277	114947	435563	1.01924e+06	585109	412275	1.11774e+06
2-Isobutoxynaphthalene	2.48427e+06	2.56679e+06	2.3587e+06	2.78308e+06	2.46442e+06	2.10993e+06	1.90575e+06	2.20962e+06	2.59403e+06	2.3077e+06	3.04064e+06	2.50451e+06	406846	1.82879e+06	1.41382e+06	1.3554e+06	966396	942409	776325	5.0638e+06	2.32824e+07	7.63087e+07	1.56432e+06	2.41274e+06	2.09376e+06	1.56097e+07	5.66888e+06	5.55228e+06	1.82916e+07	1.32117e+06	4.46512e+06	1.8522e+06	2.24869e+06	1.12405e+06	1.61559e+06
2-Isocapryloyl-3R-hydroxymethyl-gamma-butyrolactone	205674	377971	410982	433030	385509	477259	439525	411094	378723	507670	2.89783e+07	1.11579e+07	499685	4.92779e+06	3.58379e+06	2.04009e+06	1.73944e+06	1.69023e+06	2.7373e+06	2.74794e+06	107962	106714	194351	180878	167705	133842	162153	193194	170573	194642	1.37965e+06	5.07195e+06	2.75602e+06	4.18308e+06	2.89882e+06
2-Keto-glutaramic acid	235381	250978	596639	1.6537e+06	698058	613796	2.88763e+06	4.20562e+06	2.38826e+06	3.43905e+06	2.97623e+06	2.79814e+06	69702.4	402891	2.26506e+06	263904	2.31571e+06	1.52626e+06	1.22835e+06	1.33979e+06	4.35501e+06	3.66452e+06	2.78265e+06	3.00813e+06	1.49724e+06	3.0276e+06	1.96299e+06	1.5519e+06	1.53448e+06	7.71954e+06	2.96763e+06	389941	382122	3.93344e+06	3.4239e+06
2-Mercaptobenzothiazole	6.01788e+08	6.13808e+08	4.83946e+08	6.22372e+08	4.94624e+08	6.22792e+08	6.1698e+08	4.64007e+08	5.87983e+08	5.74291e+08	244569	271382	215072	322227	282993	237129	297491	243191	371626	198053	376876	277136	252636	341256	273883	216279	220618	214654	148997	377561	451377	290203	384996	392886	346563
2-methoxyacetaminophen sulfate	2.76474e+07	1.22435e+07	2.35745e+07	3.88909e+07	3.40844e+07	3.42075e+07	2.71325e+07	2.68062e+07	2.55107e+06	2.63506e+07	1.47132e+06	5.65855e+06	180731	4.74425e+06	6.78528e+06	3.15124e+06	1.73094e+07	7.73884e+06	61032.4	6.3968e+06	1.00301e+07	1.19901e+07	6.86117e+06	5.56542e+06	3.13283e+06	3.90185e+06	5.78367e+06	6.64016e+06	1.26939e+06	6.86157e+06	9.24039e+06	245705	6.65821e+06	6.71861e+06	4.92036e+06
2-Methoxynaphthalene	1.00834e+06	1.25229e+06	4.29627e+06	1.39278e+06	4.22668e+06	1.19349e+07	4.59976e+06	911269	1.00587e+07	8.40734e+06	123769	201562	99292.4	139068	153708	141454	315857	1.15746e+06	197198	252776	289986	301786	114758	220509	250091	187047	114779	120735	165601	102319	205036	113530	133670	147028	136573
2-methylbutyrylcarnitine	3.14125e+07	3.98551e+07	3.9257e+07	3.364e+07	3.30395e+07	3.97714e+07	1.99074e+07	4.31248e+07	900132	3.20615e+07	132982	111658	205768	300951	445953	98540.6	99861	99867.2	148672	95897.9	431195	317686	135426	437056	317947	102181	103398	95123.5	225544	348540	286656	123139	150399	339487	635175
2-Methylnaphthalene	4.8425e+06	5.06121e+06	4.77693e+06	5.31003e+06	4.77464e+06	4.6175e+06	4.31598e+06	4.66363e+06	4.92093e+06	4.5261e+06	3.00859e+06	1.24936e+07	478224	1.42644e+06	3.79219e+06	834851	2.38352e+06	2.32325e+06	1.9122e+06	8.40316e+06	1.65661e+07	3.79395e+07	1.31319e+06	3.21264e+06	2.18133e+06	1.27504e+07	5.23257e+06	4.77437e+06	1.37693e+07	966656	7.96219e+06	1.705e+06	5.43405e+06	3.21025e+06	3.98432e+06
2-Methylthiazolidine	2.9031e+07	3.13294e+07	3.18591e+07	2.80799e+07	3.27215e+07	3.03634e+07	2.90951e+07	3.87025e+07	1.66954e+07	3.32017e+07	2.82283e+06	114977	128370	130190	150302	216172	1.09745e+07	7.90108e+06	27653.6	143503	342417	188905	133896	339768	252605	129053	309568	124342	84602.9	383267	9.47543e+06	92214.4	346208	367369	361877
2-Norbornaneacetic acid	49410.4	50410.4	48735.8	48140.1	49129.8	46595.5	49567.2	53789.5	48026.9	47541.7	120062	46703.4	68646.6	38364.4	50063.8	39949.5	84234.3	44134.5	42656.7	106425	5.69854e+06	3.92889e+06	1.6226e+06	1.16588e+06	660004	2.08174e+06	2.03907e+06	2.03755e+06	554336	2.29227e+06	58632.1	59462	41086.1	71608.6	42692.5
2-Pentadecylfuran	6.22725e+06	3.76751e+06	3.94472e+06	9.40097e+06	2.20671e+06	502565	3.28571e+06	8.46493e+06	2.72062e+06	2.07457e+06	118632	149446	73802.2	115007	113663	85725.9	266052	325160	268343	324813	320026	473569	81564.6	192930	226489	222076	98009.9	86640.8	82465.2	80253.6	345733	182108	125596	100201	110190
2-phenyl-2,4,6,7-tetrahydrothiino[4,3-c]pyrazol-3-ol	9.19183e+07	9.04554e+07	9.0648e+07	9.08776e+07	9.32412e+07	9.231e+07	9.36563e+07	8.94368e+07	9.49736e+07	9.18706e+07	127443	219774	106672	143573	133811	118497	435501	336196	296378	133835	203049	124478	112405	151697	119575	162084	108252	104675	84221.8	157017	229933	136911	197226	189151	170321
2-Phenyl-4-pentenal	3.63751e+06	3.63141e+06	3.68227e+06	3.79863e+06	3.4765e+06	3.3081e+06	3.30353e+06	3.51287e+06	3.62534e+06	3.43513e+06	2.92163e+06	1.99327e+07	827471	1.75989e+06	5.22525e+06	927670	2.15934e+06	1.72936e+06	1.48713e+06	5.74146e+07	1.91377e+07	7.93999e+07	1.80588e+06	1.63591e+06	1.42157e+06	1.97443e+07	4.79182e+06	8.37551e+06	1.88668e+07	1.59383e+06	1.65255e+07	2.92247e+06	9.93679e+06	5.28348e+06	4.7263e+06
2-Phenylethyl D-glucopyranoside	128642	800146	145608	134764	580163	347323	230824	146089	335669	629129	829243	2.74087e+07	409241	787491	509976	1.26768e+07	273914	563452	413728	1.26765e+08	5.79972e+06	5.40876e+07	1.22865e+06	6.94438e+07	1.12421e+08	3.56773e+07	2.76401e+07	3.52332e+07	1.00414e+07	7.23265e+07	5.29849e+07	3.84611e+06	5.37832e+07	5.72962e+07	5.53552e+07
2-Quinolinecarboxylic acid	670406	426964	686994	847222	594588	588076	543888	485477	3.25043e+06	398707	1.40237e+06	1.69097e+06	1.64411e+06	1.73688e+06	1.77026e+06	1.67682e+06	2.38141e+06	1.6348e+06	3.02305e+06	122839	1.61078e+06	1.76642e+06	2.08031e+06	2.40887e+07	1.19922e+07	1.61969e+06	1.84269e+06	1.69504e+06	1.43059e+06	1.87148e+06	1.65807e+06	1.55985e+06	156392	1.97497e+06	1.66357e+06
2S-Amino-tridecanoic acid	4.36609e+07	7.07335e+07	4.51552e+07	6.73962e+07	6.12169e+07	6.95079e+07	4.75141e+07	4.31275e+07	6.58925e+07	4.15105e+07	607545	1.29835e+06	305982	977264	1.39923e+06	406610	352686	271775	387610	1.0068e+06	4.46536e+06	3.48728e+06	782234	1.56117e+06	1.15527e+06	965537	650269	797997	885235	714864	1.82615e+06	527052	1.33863e+06	1.18447e+06	1.14559e+06
3-(1,1,2,3,3,3-hexafluoropropyl)adamantane-1-carboxylic acid	158953	176900	143977	235929	129511	201989	218026	282323	236264	362842	792755	177778	31197.9	148831	528898	49791.2	261908	153949	54942	344602	5.00871e+06	431977	729622	727609	168079	1.96714e+06	2.14423e+06	70445.6	41154.5	1.08432e+06	120402	264311	271965	267210	210774
3-(2,4-Cyclopentadien-1-ylidene)-5alpha-androstan-17beta-ol	3.1522e+07	5.67843e+07	3.17038e+07	5.09135e+07	6.37588e+07	4.67788e+07	1.49751e+08	5.70563e+07	1.19615e+07	3.66937e+07	438752	693825	170241	474528	511718	245527	174288	194706	170955	1.05907e+06	1.15151e+06	1.71677e+06	631676	816843	711998	856252	948837	932397	473831	759096	1.27782e+06	471008	861601	599715	675419
3-(2,6-Dioxocyclohexyl)propanenitrile	6.2139e+06	5.88176e+06	2.99967e+07	3.05113e+07	3.05567e+06	8.67356e+06	1.03615e+06	7.33515e+06	3.54224e+07	5.21043e+06	8.49671e+06	2.04978e+07	72863.7	4.06847e+07	9.35984e+07	3.12489e+06	1.07846e+08	5.69239e+07	15379.2	5.31022e+07	6.16567e+07	7.45799e+07	3.74712e+07	2.4441e+07	1.76638e+07	4.86088e+07	7.33336e+07	7.30838e+07	3.92855e+06	4.1733e+07	3.86529e+07	2.66849e+06	3.72915e+07	3.9635e+07	3.90482e+07
3-(2-Hydroperoxy-2-propanyl)-8-isobutyryl-9-methyl-6,10-bis(3-methyl-2-buten-1-yl)-9-(4-methyl-3-penten-1-yl)-4-oxatricyclo[6.3.1.0~1,5~]dodec-5-ene-7,12-dione	8.52642e+06	9.28508e+06	1.08039e+07	8.87065e+06	9.46983e+06	1.12365e+07	1.20688e+07	1.05102e+07	5.05449e+06	9.25104e+06	85228.4	105018	89736	83966.1	84404	90221.9	117150	150260	144438	100681	85766.5	70293.7	88552.9	111695	128901	86598.1	72409.4	65819.4	94455.9	71976.8	105864	81921.7	107554	92016.1	104048
3-(3,4-Dihydroxyphenyl)-2-(sulfooxy)propanoic acid	201439	88216	84844.3	83683.2	83431.5	95481.5	109321	134512	100910	121857	1.20008e+07	8.50539e+06	9.3362e+06	7.23107e+06	6.86566e+06	4.2236e+07	209420	282759	145424	4.17549e+06	4.3399e+07	5.63313e+06	7.14831e+06	2.91395e+07	8.39493e+06	3.62931e+07	3.69503e+07	5.74504e+06	5.77308e+06	3.19245e+06	1.56326e+07	1.72179e+07	1.00055e+07	9.64775e+06	1.60967e+07
3-(3,4-dihydroxyphenyl)propanoic acid	1.21128e+09	1.44827e+09	1.20724e+09	1.16831e+09	1.33502e+09	1.77472e+09	1.48293e+09	2.50788e+09	7.69468e+08	1.60878e+09	5.12434e+06	1.19834e+07	4.28853e+06	7.67333e+06	1.45687e+07	1.11003e+07	7.87425e+08	6.14116e+08	96999	8.2625e+06	8.51776e+06	1.31774e+07	1.59269e+07	1.47262e+07	7.91116e+06	8.96324e+06	1.56524e+07	1.00135e+07	8.22306e+06	1.00422e+07	1.3651e+07	9.42242e+06	1.00274e+07	1.64929e+07	1.57768e+07
3-(3-Chlorophenyl)-5-phenyl-1H-1,2,4-triazole	263154	263335	260374	258404	260667	271532	248336	262139	384048	271796	119595	1.32429e+07	4.00825e+06	7.92543e+06	1.12497e+07	7.30315e+06	114803	180964	118678	428304	1.31507e+07	282100	1.47091e+07	3.19343e+06	1.21575e+07	1.41444e+07	400422	1.11258e+07	9.48298e+06	8.5622e+06	1.69741e+07	2.13318e+07	300254	2.91084e+06	1.07155e+07
3-(3-methyl-1H-indol-1-yl)-N-{4-[3-(trifluoromethyl)-1H-pyrazol-1-yl]phenyl}propanamide	8.73061e+06	1.05521e+06	974208	509980	292574	527445	5.29929e+06	6.22229e+06	53990.5	275522	52290.6	59808.4	55186.4	64970.1	66783.7	56239.7	53911.4	52443	54668.4	52811.8	73830.2	67861.4	64040.6	103117	79731.3	56614.4	60137.5	59011.7	48359.8	68695.1	69367.8	58003	71836.5	69422.9	62357.8
3-(3-methylthio)propylmalic acid	2.60256e+07	4.52209e+07	2.39627e+07	2.75722e+07	2.63863e+07	4.93209e+07	2.73778e+07	3.46755e+07	2.91197e+07	1.55447e+07	518340	2.08681e+06	1.62095e+06	1.8822e+06	1.31697e+06	715964	2.67429e+07	5.2455e+06	4.27779e+06	2.67958e+06	2.73056e+06	2.23114e+06	2.28552e+06	1.4652e+06	4.65654e+06	622851	1.98197e+06	398650	1.59893e+06	1.73867e+06	863200	2.03089e+06	2.13377e+06	2.45034e+06	2.40053e+06
3-(4-ethoxyphenyl)-2-(tetrahydro-1H-pyrrol-1-ylcarbonyl)acrylonitrile	753004	3.74795e+06	2.08992e+06	2.90238e+06	896247	2.29748e+06	1.60273e+06	3.44069e+06	2.63646e+06	916325	346189	427935	338647	373745	403376	397467	609432	789086	458092	611419	1.07571e+06	591461	399322	591098	403428	360350	363887	376099	260175	327000	913518	421942	842277	994160	1.48058e+06
3-(4-Methylbenzylidene)camphor	1.34225e+06	1.38684e+06	1.2744e+06	1.5037e+06	1.33153e+06	1.13572e+06	1.02968e+06	1.19386e+06	1.40155e+06	1.21991e+06	642799	1.36544e+06	221745	649275	808406	720353	505178	485552	428185	2.73597e+06	2.46026e+06	2.53595e+07	715055	1.24703e+06	1.0005e+06	4.96041e+06	1.93988e+06	2.44437e+06	675914	684275	2.39182e+06	1.03704e+06	1.25023e+06	613919	922054
3-(Decanoyloxy)-2-[(10-methylundecanoyl)oxy]propyl tridecanoate	7.35865e+06	5.74173e+06	6.48523e+06	8.08352e+06	4.07822e+06	4.71309e+06	3.49639e+06	6.77415e+06	4.2634e+06	5.37882e+06	5.52656e+06	9.72319e+07	1.43616e+06	4.75627e+07	6.78105e+06	1.22735e+06	3.283e+06	350939	2.60486e+06	7.03199e+06	9.46576e+07	1.01822e+09	6.52142e+06	1.06915e+07	1.26838e+07	4.72352e+07	7.62083e+06	7.77852e+06	4.02577e+07	3.9492e+06	1.30723e+08	2.83542e+07	3.23749e+07	1.83547e+07	1.51495e+07
3, 5-Tetradecadiencarnitine	87414	92345.7	91963.9	82547.7	88567.4	113044	75723.2	87649.1	111961	105816	2.78532e+06	6.38309e+06	77790	2.06595e+06	5.49373e+06	104701	97008.1	76419.5	93245.7	223890	2.11859e+07	8.53218e+06	4.13452e+06	1.82833e+07	5.69874e+06	7.48766e+06	5.60342e+06	5.23015e+06	546993	3.39378e+06	7.13246e+06	305008	7.52364e+06	8.35223e+06	7.15512e+06
3',4'-(Dioctyloxy) acetophenone	2.00171e+06	2.19178e+06	1.93166e+06	2.09737e+06	2.15513e+06	1.71984e+06	1.77979e+06	1.86066e+06	1.95979e+06	1.84041e+06	1.88787e+06	1.62216e+06	283006	1.51432e+06	1.94581e+06	671299	1.19278e+06	1.10881e+06	994345	2.4302e+06	3.76607e+06	4.03066e+06	1.70839e+06	1.71546e+06	1.5233e+06	1.94885e+06	1.56209e+06	1.25395e+06	2.40248e+06	613368	2.83412e+06	1.25368e+06	547646	527248	2.35648e+06
3,4,5-trimethoxyhydrocinnamic acid	153203	166024	153421	161872	165497	164932	157358	156982	160877	157801	221092	161472	397296	379150	727724	262851	148380	111073	90442.5	269545	8.96953e+06	141170	232450	300237	336333	305107	562197	459920	494759	304283	504332	301581	226164	175194	347970
3,4-Diaminopyridine	73571.7	74448.8	76436.2	74293.3	93434.6	74416.5	85216.9	111478	91386.3	79388.4	1.39743e+07	1.16902e+07	380093	1.60214e+07	1.29749e+07	1.21947e+07	167192	212616	22363.4	9.39661e+06	1.14452e+07	1.45276e+07	1.12686e+07	1.24998e+07	1.61219e+07	8.95175e+06	1.07776e+07	1.15132e+07	6.37557e+06	1.5015e+07	1.68529e+07	1.157e+07	2.07036e+07	1.92894e+07	2.02771e+07
3,4-Dihydrocadalene	970174	1.0024e+06	921135	1.08687e+06	962422	823984	744248	862918	1.01304e+06	901220	1.74942e+06	986934	173597	1.26297e+06	556482	529322	365055	350955	309491	1.97755e+06	1.13765e+07	3.48159e+07	798176	1.07462e+06	854578	8.59456e+06	2.78509e+06	3.62249e+06	9.47098e+06	494592	1.74375e+06	749567	903659	743637	647653
3,5-di-tert-Butyl-4-hydroxybenzaldehyde	2.9398e+08	2.89447e+08	2.81491e+08	2.91937e+08	2.95738e+08	2.88223e+08	2.88912e+08	2.86499e+08	2.76798e+08	2.73801e+08	1.97718e+06	2.43849e+06	2.05268e+06	2.50544e+06	2.91771e+06	2.19145e+06	3.42178e+07	3.77523e+07	3.25668e+07	3.06899e+06	1.33502e+06	3.56106e+06	2.90373e+06	861526	3.05591e+06	2.73774e+06	2.63475e+06	441433	2.28389e+06	2.90989e+06	2.36365e+06	2.44228e+06	746096	2.6271e+06	2.79171e+06
3,5-di-tert-Butyl-4-hydroxybenzoic acid	456085	149983	587136	97709.7	636149	663167	810582	322566	96023.9	275097	809617	1.77272e+06	968986	431964	528176	1.40449e+06	3.49671e+06	2.1463e+06	2.25511e+06	3.10483e+06	2.09516e+06	1.49762e+06	348709	2.04038e+06	2.10104e+06	1.22053e+06	218641	408634	1.36323e+06	271133	1.06776e+06	689894	766972	531907	1.55379e+06
3,5-di-tert-Butylbenzaldehyde	2.47776e+07	2.60002e+07	2.39458e+07	2.47414e+07	2.33218e+07	2.39176e+07	2.47514e+07	712050	2.4211e+07	2.51041e+07	1.08952e+07	1.20638e+07	1.14079e+07	9.46517e+06	1.15663e+07	1.06937e+07	1.4475e+06	1.22652e+06	967559	2.71519e+06	6.21965e+06	1.22381e+07	1.15884e+07	1.25883e+07	8.07244e+06	1.36238e+07	1.2397e+07	1.35121e+07	1.40364e+07	1.52249e+07	7.38022e+06	1.06298e+07	1.19745e+07	1.20396e+07	1.00722e+07
3,6,9,12-tetraoxatridecan-1-ol	5.71481e+07	4.3279e+07	5.77436e+07	4.67755e+07	5.27053e+07	4.44448e+07	4.27466e+07	6.36396e+07	1.38456e+06	3.60159e+07	379041	381963	991048	1.01405e+06	1.09421e+06	1.03316e+06	1.08664e+06	1.06958e+06	921134	1.12382e+06	1.28751e+06	222508	1.02359e+06	921537	888316	323639	423721	949613	829088	1.01767e+06	1.31562e+06	1.12734e+06	1.24883e+06	1.15862e+06	1.34517e+06
3,6-Anhydro-1-O-[2-(dodecanoyloxy)ethyl]-2,4,5-tris-O-(2-hydroxyethyl)hexitol	871848	793728	719098	731701	881153	685599	709239	630042	931786	880932	1.97676e+07	2.60415e+07	175517	3.28617e+07	4.57476e+07	7.7358e+06	141429	188619	146240	8.77283e+07	1.17951e+08	2.6776e+06	3.99351e+07	6.58776e+07	2.55566e+07	2.28537e+07	2.06226e+07	2.35569e+07	1.85976e+07	2.76145e+07	2.76276e+07	1.42279e+06	3.92288e+07	3.51524e+07	3.72805e+07
3,6-Anhydro-1-O-palmitoylhexitol	4.97488e+07	2.98545e+07	2.79974e+07	8.77522e+07	3.16877e+07	5.31789e+06	2.7943e+07	2.15046e+08	2.11561e+07	3.15545e+07	1.06262e+07	854527	76058.7	641627	371107	293119	229552	529398	449858	354184	57989.6	61722.4	68593.3	56276.4	73784.4	70105.8	63194.6	63588.6	57659.4	63255.6	2.52856e+06	2.88527e+06	949765	817996	660948
3,7,15-Trihydroxy-12,13-epoxytrichothec-9-en-8-one	371405	564619	408899	346533	382734	530543	322724	373526	459950	444201	3.58016e+06	2.24692e+06	304241	2.11849e+06	1.51539e+06	348840	611286	482072	317229	1.48652e+06	1.50984e+07	3.28228e+07	1.31101e+06	9.40247e+06	860725	3.19007e+06	1.37579e+06	1.27308e+06	834601	4.15176e+06	5.22613e+06	1.29269e+06	4.22053e+06	1.69945e+06	3.40649e+06
3-[(12-Hydroxyoctadecanoyl)oxy]-4-(trimethylammonio)butanoate	186117	918441	509119	750281	230549	427781	474379	923445	524896	261080	116955	139296	109627	134682	145359	134894	219613	284353	165077	183532	294520	213137	140589	738517	418419	127823	599206	848627	1.80642e+06	145747	3.74572e+06	334634	685528	381763	292738
3-[(19Z)-15,16-Dihydroxy-19-dotriaconten-1-yl]-5-methyl-2(5H)-furanone	2.72106e+07	1.07158e+07	9.68442e+06	5.74611e+07	2.16263e+07	1.54875e+06	1.56531e+06	2.60376e+07	4.96386e+07	1.29641e+07	1.78901e+06	1.76366e+06	1.93415e+06	1.91669e+06	1.88371e+06	1.76861e+06	565299	795766	556822	1.76354e+06	1.78606e+06	1.72875e+06	1.7361e+06	1.72254e+06	1.71285e+06	1.66033e+06	1.53767e+06	762597	775450	737216	1.80508e+06	1.74433e+06	1.73722e+06	1.74855e+06	1.71357e+06
3-[(2,6-Dimethylheptanoyl)oxy]-4-(trimethylammonio)butanoate	147770	308883	348217	147479	411139	342528	189570	186123	491493	554669	83048.6	75848.3	66444.8	84734.1	78189.2	60105.1	74098.8	57559.8	72782.2	56651.4	110306	73524.7	69288.2	90359.4	73423	65592.9	67980.3	63603.3	45934.3	85566	131163	77423.5	112679	119019	101988
3-[(2-Mercapto-1-methylpropyl)thio]-2-butanol	1.30672e+06	1.30333e+06	1.61624e+06	1.52119e+06	1.40219e+06	1.56113e+06	1.14403e+06	1.55621e+06	1.17767e+06	1.30211e+06	357279	711369	439525	299118	525974	202367	483140	605292	474697	311788	471362	1.23517e+06	285379	475766	294556	474171	214740	185664	118384	326738	981295	239508	479906	240386	260167
3-[(3-Hydroxytridecanoyl)oxy]-4-(trimethylammonio)butanoate	368781	402341	413897	400465	417693	439276	393039	404239	353099	399638	955275	2.89417e+06	184607	711441	1.461e+06	562442	177271	135177	167053	509119	3.04935e+07	4.3449e+06	1.99133e+06	2.07016e+06	1.25385e+06	4.45943e+06	892413	1.35392e+06	159975	3.38996e+06	1.32077e+06	213016	2.23817e+06	1.17214e+06	1.08279e+06
3-[18-(3-Methoxy-3-oxopropyl)-3,7,12,17-tetramethyl-8,13-divinyl-2-porphyrinyl]propanoic acid	226859	210620	208252	204030	225253	204229	219441	198293	245888	206326	4.45108e+07	2.64218e+07	166526	2.90832e+07	1.47066e+07	6.71166e+06	212489	217855	184136	1.08481e+07	7.77826e+06	9.76072e+06	1.65543e+07	5.84931e+06	2.68147e+06	5.25402e+07	5.87776e+07	3.51897e+07	2.4567e+07	2.03128e+07	3.55373e+06	2.44004e+07	1.55752e+07	5.217e+06	1.25335e+07
3-[3-(1,3-dimethyl-1H-pyrazol-4-yl)-1H-1,2,4-triazol-1-yl]-5-methylisoxazole	6.5345e+06	6.90746e+06	1.50064e+07	9.99005e+06	3.78829e+06	6.22071e+06	1.41129e+06	5.20798e+06	1.71888e+07	2.25099e+06	196006	289841	74398.4	320410	169407	123542	4.80736e+06	3.20658e+06	2.2146e+06	428324	1.63288e+06	755142	260153	505426	124281	197661	152183	179595	83011.2	179618	483025	164994	304299	298611	264343
3a,6,6,9a-tetramethylperhydronaphtho[2,1-b]furan	8.76459e+06	8.63764e+06	1.02427e+07	9.74579e+06	8.16151e+06	1.1004e+07	1.19582e+07	1.16818e+07	8.47886e+06	1.63832e+07	2.08575e+07	6.29299e+07	1.09969e+06	1.51212e+07	1.65368e+07	2.5443e+06	6.26162e+06	3.70567e+06	5.50512e+06	1.26216e+07	4.18416e+07	2.99872e+08	1.15965e+07	5.01317e+06	5.24337e+06	7.85746e+07	1.81118e+07	2.30604e+07	7.03191e+07	4.25723e+06	7.66656e+07	1.28151e+07	3.84302e+07	2.09961e+07	2.4951e+07
3-amino-2,7,9-trimethylpyrido[3',2':4,5]thieno[3,2-d]pyrimidin-4(3H)-one	143396	169988	151708	154581	188663	198282	166928	187701	89052	181613	82902.2	130039	74890.7	281261	2.69721e+06	92622.2	164982	112645	27097.6	143840	7.62794e+06	187837	221186	353880	448257	209228	136870	271608	73806	331514	377885	83526.5	156722	317112	138350
3-Amino-2-naphthoic acid	286550	544930	351033	944438	437110	902858	380896	1.10526e+06	498749	854492	2.73711e+06	6.04358e+06	284771	3.36466e+06	1.12113e+07	426732	357596	275154	1.23088e+06	1.6306e+07	1.72944e+07	3.25375e+06	1.04696e+07	2.88471e+06	824687	9.42818e+06	1.29383e+07	1.59569e+07	881033	9.43523e+06	1.19004e+07	474133	1.42289e+07	1.28329e+07	1.40635e+07
3-amino-2-phenyl-2H-pyrazolo[4,3-c]pyridine-4,6-diol	42893.7	44455.3	44152.3	46950.5	44961.6	47965.5	41436	47042.1	49577.7	52684.3	56331.1	69749.4	425479	1.74997e+06	3.22331e+06	743277	60347.1	48510.4	97867.1	2.81808e+06	7.37918e+06	2.98308e+06	2.18336e+06	1.1157e+06	985189	3.37454e+06	2.05227e+06	2.31315e+06	634237	1.1808e+06	6.03286e+06	412187	5.60429e+06	5.8428e+06	5.71556e+06
3-Benzoyl-1-[4-(trifluoromethyl)phenyl]-1,4-dihydropyridazin-4-one	92632.6	92369.6	93318.6	118225	90313.9	91444.9	93728.4	92237.2	88868.9	93576.1	105094	134202	89501.1	134466	135840	102076	82227.5	68059	109366	96807.2	344694	155703	124921	148728	115011	114676	116776	103162	72570.9	132539	1.34909e+06	111760	1.2685e+06	1.24152e+06	1.30768e+06
3beta,17beta-Diacetoxy-5alpha-androstane	584774	3.40349e+06	6.05173e+06	5.50557e+06	6.20746e+06	1.56993e+06	914548	8.44039e+06	9.44478e+06	4.36263e+06	1.24618e+06	243249	73291.3	138951	275339	120752	151806	321992	63721.8	397912	58160.5	68384.3	74424.5	57036.4	74278.7	80485.5	73773.7	70009.8	58644.4	65183.4	114643	446092	158099	268608	253980
3beta-hydroxy-4beta-methyl-5alpha-cholest-7-ene-4alpha-carboxylic acid	2.02926e+06	1.70037e+06	1.59834e+06	1.77687e+06	1.94816e+06	979823	1.29995e+06	1.7095e+06	1.91531e+06	1.88845e+06	982326	1.85836e+06	181182	637102	2.03156e+06	1.27481e+06	1.03517e+06	510853	1.46708e+06	2.19162e+06	6.34576e+07	9.42195e+08	1.09562e+06	3.36803e+06	4.34205e+06	3.33777e+07	1.82169e+07	1.26724e+08	677708	4.76404e+07	4.19253e+06	663600	1.54994e+06	662190	940333
3-BHA	925546	956291	878763	1.03687e+06	1.14972e+06	786081	1.03918e+06	823224	966438	859764	660931	852215	484240	970035	658841	669123	333542	415717	759196	3.00422e+06	1.56877e+07	5.7264e+07	949155	1.02519e+06	880244	1.46933e+07	3.08053e+06	4.71111e+06	3.00338e+06	639084	1.66354e+06	572341	1.09241e+06	1.27845e+06	1.03667e+06
3b-Hydroxy-5-cholenoic acid	6.17766e+08	1.97537e+09	6.11118e+08	9.03638e+08	1.21496e+09	9.03178e+08	2.99218e+09	1.10295e+09	2.28077e+08	6.73609e+08	948152	1.25948e+06	414391	1.94763e+06	1.00976e+06	467352	2.01138e+06	8.26228e+06	2.38231e+06	1.88609e+06	2.86407e+06	5.67593e+06	1.12982e+06	2.15409e+07	2.98753e+07	1.5249e+06	1.88096e+06	1.79244e+06	2.93916e+06	1.80521e+06	2.27567e+06	838817	1.53442e+06	2.47797e+06	1.20285e+06
3-Formyl-6,6,7b-trimethyl-2,4,4a,5,6,7,7a,7b-octahydro-1H-cyclobuta[e]inden-2-yl 3-chloro-6-hydroxy-4-methoxy-2-methylbenzoate	7.54126e+06	2.24825e+07	8.23636e+06	1.2293e+07	6.7412e+06	6.41271e+06	5.45468e+07	1.46005e+07	1.91767e+07	1.15783e+07	670657	832213	184327	970102	1.18599e+06	296500	513254	508261	383341	1.09187e+06	1.9031e+06	3.11657e+06	918463	1.30429e+06	938344	519099	535296	591240	531208	1.06319e+06	1.36695e+06	422199	1.00093e+06	1.01327e+06	1.07098e+06
3-Hydroxy-1-phenyl-1-icosanone	861486	965320	489669	744312	520540	430968	494133	1.37502e+06	541753	805742	350963	1.45726e+06	148917	340525	476352	218123	631243	619851	489484	3.14091e+06	1.28387e+06	2.39464e+07	282721	651625	446378	1.05453e+06	440599	497539	707600	208126	1.39787e+06	431698	807553	361791	440869
3-Hydroxy-3-[(3-methylbutanoyl)oxy]-4-(trimethylammonio)butanoate	368668	363072	394369	378601	385730	385171	345681	383739	5.13588e+06	365139	1.08723e+06	2.53828e+06	113068	4.86438e+06	5.83205e+06	1.46425e+06	1.07027e+06	3.44822e+06	25710.1	3.28916e+06	1.13385e+07	5.58153e+06	2.81473e+06	1.06049e+07	6.07359e+06	2.89333e+06	3.28289e+06	3.66083e+06	186989	6.75187e+06	1.06186e+07	646561	8.42387e+06	9.09642e+06	5.37088e+06
3-hydroxy-3-methylpentanedioic acid	558726	649422	601102	615264	622163	731106	785033	565712	606500	648941	1.42338e+06	1.68185e+06	1.22702e+06	1.13309e+06	1.51889e+06	1.27198e+06	1.45652e+06	1.29818e+06	4.07371e+07	1.2631e+06	1.57327e+06	1.65085e+06	1.48096e+06	1.32434e+06	1.1677e+06	1.18474e+06	1.10414e+06	1.18112e+06	65532.2	1.14566e+06	1.45504e+06	1.54944e+06	1.84513e+06	1.55019e+06	1.68158e+06
3-Hydroxybutyric acid	7.15106e+07	1.04482e+08	9.44629e+07	9.82843e+07	1.31152e+08	1.35508e+08	7.73036e+07	1.08651e+08	9.93296e+07	1.45794e+08	1.22589e+09	6.90419e+08	2.68601e+06	5.47666e+08	6.53934e+08	4.37281e+06	5.49675e+08	8.24159e+06	4.00753e+08	8.69015e+08	1.01185e+08	8.26295e+07	6.81923e+07	8.04595e+07	2.95367e+07	6.79769e+07	1.65446e+08	2.58903e+07	9.12725e+06	4.88767e+07	4.64317e+08	1.28489e+09	1.78361e+08	2.09594e+08	1.25874e+09
3-Hydroxy-cis-5-tetradecenoylcarnitine	6.46287e+06	1.90018e+06	189609	5.05327e+06	1.93355e+06	186333	150186	4.22967e+06	340619	160906	180941	265044	174733	217154	193804	158528	3.03177e+06	1.8718e+06	6.70736e+06	347342	370055	243902	184816	230922	208361	160572	162950	142098	160161	120799	370812	208188	236807	206663	201664
3-hydroxydodecanoylcarnitine	71459.2	72530.5	72374.4	71889.3	70268.2	72109.5	74462.2	70965.7	71861.3	72168.6	382196	123090	80460.1	175205	230527	305565	76794	61840.6	100805	83814.1	577359	126713	121345	2.00476e+06	1.13116e+06	95771.6	107785	105805	62215.9	504656	625135	98604.3	694401	627745	552809
3-hydroxyhexadecanoylcarnitine	1.60998e+08	9.26728e+07	6.17265e+07	1.24577e+08	1.27355e+08	1.10089e+08	5.45047e+07	1.38312e+08	1.05962e+08	9.45178e+07	850419	818161	249643	1.17203e+06	1.39021e+06	696601	4.22394e+07	5.23081e+07	4.41442e+07	1.83234e+06	2.47522e+06	3.86732e+06	1.05689e+06	1.9129e+06	1.18762e+06	847493	899791	931538	816809	887144	1.92706e+06	511863	1.2237e+06	1.24331e+06	1.06539e+06
3-Hydroxypentadecanoic acid	5.32981e+06	4.73778e+06	5.36377e+06	4.65255e+06	6.4573e+06	7.22601e+06	4.70987e+06	8.90908e+06	6.23468e+06	6.45002e+06	1.19466e+07	708920	218119	615123	758566	372685	671849	285091	345157	823699	133887	117748	99203.3	144799	81737.1	82254.4	134168	96087.1	169137	76887.7	968515	1.82678e+06	836964	835350	582857
3-Hydroxysebacic acid	84245.6	76575	57632.7	97990.5	92076.2	53767.1	90056.3	54334.2	56033.5	101235	1.09985e+06	60231.2	49711.3	204310	200482	107391	48991.7	168658	129973	66420.9	8.20318e+06	3.97778e+06	3.4098e+06	1.369e+06	428527	1.08166e+07	1.30707e+07	3.05495e+06	746388	3.17269e+06	122343	49855.1	171736	48406	60807.8
3-hydroxytetradecanoylcarnitine	68963.8	72441.7	69660.2	68174.4	70036.8	78370.4	63992.7	78264.5	72035.4	73900.6	742160	349840	89799.2	354069	204475	399512	107155	87744.1	107422	536995	3.25177e+06	911461	223115	1.30725e+06	922032	391928	427405	159582	97308.7	307262	650969	200928	563484	703791	566161
3Î±,7Î±-Dihydroxy-5Î²-cholestanoic acid	286739	200816	221225	164637	218210	168783	210528	217814	183088	393748	217162	120061	80054.1	98819.8	211074	87920	102744	96817.9	136276	92910.3	4.36911e+06	4.48412e+06	2.01808e+06	8.03863e+06	2.60484e+06	2.3436e+06	2.43017e+06	3.18029e+06	2.93325e+06	3.28137e+06	138994	151279	242062	456747	202955
3-Indolyl-Î²-D-glucuronide	167346	163065	168830	160642	162015	161673	172862	160472	160427	166408	908856	379812	297389	326942	336321	153853	310659	347390	233019	705773	3.32739e+07	2.47565e+07	5.33853e+06	1.04747e+07	1.73897e+06	1.44306e+07	2.04583e+06	1.58342e+07	6.19938e+06	1.01726e+07	176059	1.1828e+06	874174	818430	639606
3-Indoxyl sulphate	3.88479e+08	2.72509e+08	2.58083e+08	3.22606e+08	3.48569e+08	1.83887e+08	2.42726e+08	2.78593e+08	2.32445e+08	2.15233e+08	4.24095e+06	2.38843e+06	236947	2.24358e+07	3.3912e+06	2.14463e+07	1.10227e+06	1.2149e+06	794426	1.23361e+08	1.56264e+07	1.51989e+07	1.90094e+06	3.49162e+06	397640	1.12705e+06	2.84386e+06	1.94151e+06	5.55218e+06	5.38838e+06	7.87554e+06	5.4364e+07	5.34697e+07	5.21394e+07	5.18058e+07
3-Methoxyestra-1,3,5(10),16-tetraene	1.6538e+06	1.70873e+06	1.5702e+06	2.05105e+06	1.64058e+06	1.72221e+06	1.26867e+06	1.55754e+06	1.72686e+06	1.53625e+06	749492	1.58123e+06	270841	1.06898e+06	847971	902303	596562	569697	510126	3.37101e+06	5.83051e+06	1.98251e+07	832822	1.83185e+06	1.52249e+06	3.78622e+06	1.52513e+06	2.00651e+06	5.04181e+06	782253	2.97246e+06	1.07262e+06	1.3783e+06	1.49787e+06	926447
3-Methyl-1-phenyl-2-butene	2.50172e+06	2.58482e+06	2.37527e+06	2.80264e+06	2.48173e+06	2.12475e+06	1.91914e+06	2.22515e+06	2.61225e+06	2.36768e+06	5.91538e+06	2.98464e+06	851762	3.8837e+06	2.17171e+06	1.36493e+06	1.42855e+06	1.519e+06	919080	5.4739e+06	4.07868e+07	1.62696e+08	3.75771e+06	2.64988e+06	2.72744e+06	2.67705e+07	1.00217e+07	1.31235e+07	3.10816e+07	1.73294e+06	4.49648e+06	1.61595e+06	2.47455e+06	1.13373e+07	2.56255e+06
3-Methyl-5-(5,5,8a-trimethyl-2-methylene-7-oxodecahydro-1-naphthalenyl)pentyl acetate	920762	951347	874220	1.03151e+06	913404	782017	706343	818969	961442	855320	443914	3.4279e+06	576855	1.74551e+06	1.73199e+06	931241	332386	326511	271362	1.92772e+06	2.67903e+06	1.85976e+07	463679	1.09334e+06	1.07189e+06	1.67564e+07	1.33586e+06	1.39308e+06	840611	1.25313e+06	1.65494e+06	1.026e+06	2.18046e+06	2.51986e+06	3.03743e+06
3-Methylglutarylcarnitine	465493	493496	543592	512967	570961	686889	507953	511121	580146	575105	140678	874282	98438	1.39081e+06	1.45039e+06	245788	1.08125e+06	1.43215e+06	24965.9	2.02236e+06	2.99937e+06	1.05685e+06	951681	889515	431297	701439	642345	727421	107702	1.52585e+06	1.61545e+07	927217	1.19427e+07	1.19387e+07	7.02654e+06
3-Methylsulfolene	1.03929e+09	1.15439e+09	1.1951e+09	1.06749e+09	1.19895e+09	1.0827e+09	1.04007e+09	1.34572e+09	6.15679e+08	1.20947e+09	1.14598e+08	4.33763e+06	2.44381e+06	4.85908e+06	4.39814e+06	2.71539e+06	5.13539e+08	3.60338e+08	59963.1	4.50975e+06	6.25598e+08	5.40934e+06	3.62755e+06	7.05841e+06	4.7692e+06	3.07427e+06	3.35849e+06	4.51499e+06	1.47899e+06	2.6955e+06	3.88942e+08	1.85291e+06	5.32577e+06	4.90421e+06	4.3701e+06
3-O-(alpha-L-olivosyl)oleandolide	64334.8	142986	44065.9	74437.5	46663.3	334948	47301.2	46241.4	49500.1	46763.8	68523.7	50510.5	48450.5	53879	54010.5	281147	53585.5	51229.4	51380.6	51374.2	1.38026e+06	8.47477e+06	336797	1.02174e+06	305487	2.14534e+06	2.37695e+06	59822.2	1.06235e+06	1.8585e+06	233791	124615	98706.2	192018	150675
3-Oxalomalic acid	8.34825e+06	7.75076e+06	5.36489e+06	6.64298e+06	6.88256e+06	4.21695e+06	7.99837e+06	6.9945e+06	4.03069e+06	7.12883e+06	1.68632e+07	5.46235e+07	144659	2.9437e+07	4.13343e+07	2.18583e+07	5.29691e+07	2.26357e+07	30532.8	1.82778e+07	5.1261e+07	4.37279e+07	3.87816e+07	6.73491e+07	6.53278e+07	4.24939e+07	3.63611e+07	3.98592e+07	2.1113e+06	5.57705e+07	6.36656e+07	7.96926e+06	5.50034e+07	6.34291e+07	6.28844e+07
3-oxolauric acid	6.78738e+06	6.65659e+06	6.77055e+06	6.76424e+06	6.84702e+06	7.53205e+06	6.72808e+06	7.17396e+06	6.20069e+06	6.8785e+06	1.0924e+06	2.54946e+06	1.0538e+06	1.19091e+06	1.00768e+07	1.09892e+06	202720	834438	331208	3.11614e+06	3.63605e+06	2.74621e+06	1.12771e+06	2.40482e+06	1.82601e+06	2.23309e+06	1.6278e+06	1.25779e+06	602321	661141	1.18091e+06	828533	1.37438e+06	1.83428e+06	1.47629e+06
3-oxopalmitic acid	58693.4	68197	357926	384480	348317	302047	350848	314181	72291.8	341965	453805	568609	456034	462964	441747	520508	501830	548628	77159.7	583407	1.04907e+07	2.53794e+06	1.58022e+06	7.80757e+06	1.00125e+06	4.07485e+06	1.7716e+06	1.34167e+06	574657	566392	463149	472765	85953	440823	451188
3-Oxotetradecanoic acid	3.4337e+06	3.23774e+06	3.58859e+06	4.1615e+06	4.66722e+06	3.49973e+06	2.67542e+06	3.70265e+06	5.13411e+06	4.26284e+06	1.79852e+07	4.29149e+06	1.10181e+06	1.8256e+06	9.57127e+06	2.43955e+06	1.69846e+06	2.22173e+06	1.53723e+06	8.22816e+06	7.91384e+07	3.00603e+07	5.18178e+06	3.39742e+07	1.46098e+07	5.49599e+07	1.94009e+07	2.53441e+07	3.10858e+06	3.14505e+06	3.57316e+07	2.24542e+06	4.82996e+06	3.80972e+07	3.4539e+07
3-Phenyllactic acid	3.40438e+06	3.67877e+06	3.30619e+06	3.14175e+06	3.35154e+06	109948	3.04944e+06	3.17648e+06	3.28008e+06	3.2108e+06	74289.9	1.59269e+06	1.58272e+06	1.53012e+06	74433.7	1.47109e+06	1.4995e+06	80924.7	1.53786e+06	1.56257e+06	2.13493e+07	5.88466e+06	4.07742e+06	1.08961e+07	3.16497e+06	5.43816e+06	2.44009e+06	4.2481e+06	5.94017e+06	2.15185e+07	1.78024e+06	77024	75681.1	1.615e+06	1.61614e+06
3-Piperidinophenanthro[9,10-E][1,2,4]triazine	2.90422e+07	2.86825e+07	3.59972e+07	2.96875e+07	3.28663e+07	3.6356e+07	3.27417e+07	3.06369e+07	4.01335e+07	3.84278e+07	673973	679598	242117	743213	1.05804e+06	653854	696187	1.02841e+06	520237	758257	888402	1.12971e+06	864964	1.725e+06	673920	552738	602133	236089	478302	668953	894347	415305	860449	552870	629619
3-tert-Butyladipic acid	1.12739e+07	1.04108e+07	1.28999e+07	1.40123e+07	1.12283e+07	1.2982e+07	1.17003e+07	1.6834e+07	1.12398e+07	1.4142e+07	7.13441e+07	2.70949e+07	6.83126e+06	1.68389e+07	1.9287e+07	1.15623e+07	1.21767e+07	1.29706e+07	1.36524e+07	1.67952e+07	588707	695062	639273	654198	568244	598875	602362	537426	551322	559113	1.23555e+07	2.0131e+07	2.00412e+07	2.08541e+07	1.8612e+07
3-Thiomorpholinecarboxylic acid	1.80308e+06	2.01987e+06	1.80161e+06	1.96282e+06	1.97356e+06	2.37809e+06	1.68059e+06	1.91596e+06	1.94648e+06	1.78221e+06	3.39775e+07	4.72812e+07	233431	4.90926e+07	5.9043e+07	1.94501e+07	1.09062e+08	8.69199e+07	69243.8	5.83125e+07	7.07865e+07	6.51797e+07	6.91375e+07	8.5406e+07	5.65743e+07	6.74594e+07	5.825e+07	6.83892e+07	7.78198e+06	6.84588e+07	6.94818e+07	6.20596e+06	5.19543e+07	5.04415e+07	3.55339e+07
3β-Androstanediol	1.43564e+06	1.43849e+06	1.00093e+06	1.16278e+06	1.30674e+06	1.49848e+06	1.15255e+06	1.20919e+06	1.33779e+06	1.34541e+06	982546	1.00354e+06	544707	839660	923826	571460	433597	363725	382312	857630	1.91264e+06	1.88687e+06	1.16206e+06	1.42831e+06	811930	1.91091e+06	2.32035e+06	2.27249e+06	939276	1.64837e+06	886437	495648	762826	885272	855480
4-(4-methoxyphenyl)-2-(methylanilino)-6-oxo-1,6-dihydropyrimidine-5-carbonitrile	8.27202e+06	3.92105e+06	2.6031e+06	3.06017e+06	2.08383e+06	3.66167e+07	2.6568e+07	1.11097e+07	1.76125e+07	2.03809e+07	89071.5	95718.6	66801.1	103188	106627	75572.2	438458	1.22696e+06	240176	80559.8	296529	121456	102700	112379	108002	211150	88833.9	79436.1	53554.7	192973	178576	88567.3	143914	172417	119279
4-(4-methoxyphenyl)-2-(methylthio)pyrimidine	3.63379e+06	4.36245e+06	4.51532e+06	7.34846e+06	4.43598e+06	3.58261e+06	3.90941e+06	7.82581e+06	3.84684e+06	4.68259e+06	2.19572e+07	1.89543e+07	3.25775e+07	1.93956e+07	1.39568e+07	4.17283e+07	107358	394185	380369	1.58476e+07	7.55423e+06	8.35917e+06	1.51466e+07	7.26328e+06	1.21325e+07	9.05e+06	1.33992e+07	1.3849e+07	2.18821e+07	9.11883e+06	6.56385e+06	1.0677e+07	8.54569e+06	8.9358e+06	1.03173e+07
4-(5,6-Dihydroxy-6-methyl-1-hepten-2-yl)-1-methyl-1,2-cyclohexanediol	1.50451e+06	2.49018e+06	86293.2	61219.8	1.83625e+06	2.78755e+06	1.17189e+06	1.76378e+06	86985.6	2.04748e+06	697596	4.30446e+06	283662	696590	546739	634203	87752.9	75800.3	97331.3	622209	5.09551e+06	2.26277e+06	1.80989e+06	1.56919e+06	427090	9.57348e+06	1.48206e+06	2.12744e+06	383645	3.28249e+06	2.41343e+06	149845	1.73413e+06	2.34933e+06	2.36535e+06
4-(9H-fluoren-9-yl)pyridine	1.63206e+07	1.52144e+07	1.61507e+07	1.68489e+07	1.57313e+07	1.56899e+07	1.5131e+07	1.51256e+07	1.46946e+07	1.4929e+07	169026	191825	173534	166117	197121	181910	107099	124819	157899	128624	193057	217832	253935	180867	275963	232644	182718	224155	84494.6	375990	144674	236020	161936	158083	211364
4-(Heptyloxy)benzoic acid	2.15723e+06	3.66709e+06	6.87388e+06	2.35379e+06	4.71103e+06	1.22744e+07	5.18588e+06	2.04632e+06	7.8812e+06	9.16678e+06	376049	529980	95439.8	419832	475009	414259	107396	4.2078e+06	254924	1.32844e+06	1.08867e+06	750072	469568	737219	557314	375280	367212	424028	422125	329506	1.079e+06	390907	654559	480688	519799
4-(Phenylazo) diphenylamine	3.03886e+07	6.62035e+06	5.37325e+06	4.56872e+06	2.90598e+06	4.08078e+06	2.33358e+07	2.47241e+07	3.94086e+06	4.12382e+06	65731.9	72529.6	65041.5	83583.2	79516.7	66240	436894	33223.5	518567	68707.5	99673.2	80518.2	76045.5	104561	90959.7	72674.7	77343.9	71018.8	58393.6	87125.6	74433.7	61028.1	79538.6	82117.8	83147.7
4-(Stearoylamino)butanoic acid	1.91959e+06	1.9295e+06	2.81961e+06	3.40668e+06	1.98915e+06	1.50143e+06	1.74877e+06	5.7688e+06	1.87694e+06	2.60876e+06	714826	162572	83441	84131.3	117208	77133.5	91925.8	160015	66282.3	68415.2	67923	74845.5	81456.5	64935.9	84975.9	88090.1	82458.4	76817.6	66505.7	68670.7	153895	342321	91964.3	95780.1	67439
4-(Trimethylammonio)-3-(undecanoyloxy)butanoate	84330.6	85924.1	93057.8	90538.9	88113.3	87796.8	86940.8	86307.4	88186	91394.2	84683.4	129885	71501.5	109881	104294	77079.5	68799.1	57370.5	85593.9	77845.9	579255	123310	92184.8	115735	94222.1	326085	90067.5	79732.2	56278.3	109593	132028	86538	115635	112723	118551
4,12-Diacetoxy-15-{[3-(benzoylamino)-2-hydroxy-3-(4-hydroxyphenyl)propanoyl]oxy}-1,8,9,17,17-pentahydroxy-10,14-dimethyl-11-oxo-6-oxatetracyclo[11.3.1.0~3,10~.0~4,7~]heptadec-13-en-2-yl benzoate	567745	539612	492945	516584	523511	539173	481794	489898	543355	527748	757385	605341	133172	679851	655550	1.73234e+07	685117	675920	1.4707e+07	727125	775027	737542	628837	3.69372e+07	1.3744e+07	664743	721434	689741	567836	1.13457e+06	430969	651355	647718	656518	641667
4,6,8-trihydroxy-7-methoxy-3-methyl-3,4-dihydro-1H-2-benzopyran-1-one	1.57588e+08	2.12817e+08	2.03056e+08	1.26584e+08	9.45295e+07	2.47294e+08	2.87785e+07	2.29685e+08	1.30856e+08	8.03508e+07	289818	400364	441069	283646	296656	276329	6.55185e+07	5.66148e+06	6.78735e+06	325599	1.00674e+06	658115	574402	488766	642244	375266	279631	239375	331150	254344	445951	281765	385390	371755	378942
4,6,9-Trimethyl-3,5,8,10-tetraoxadodecane	9.54159e+06	9.63539e+06	2.07145e+07	1.80219e+07	1.29014e+07	1.45463e+07	1.37073e+07	1.57546e+07	1.50515e+07	2.43059e+07	170540	180285	100141	178509	159405	111598	346347	423294	349329	133411	295709	238680	114009	359923	407452	241495	126095	296681	115796	338435	302938	121552	159395	140521	115711
4,6-CHOLESTADIEN-3-ONE	3.24644e+07	4.42824e+07	6.38374e+07	5.84601e+07	4.06996e+07	4.46987e+07	4.5185e+07	4.7673e+07	5.41104e+07	7.24617e+07	3.23265e+06	4.74334e+06	821610	1.93226e+06	2.77715e+06	2.0755e+06	2.63673e+06	2.57397e+06	4.93852e+06	3.41329e+06	6.94082e+06	5.91877e+07	1.52812e+06	6.46112e+06	6.93131e+06	4.40654e+06	2.71531e+06	3.52188e+06	1.80816e+06	2.048e+06	3.73115e+06	2.0548e+06	3.31243e+06	2.64367e+06	2.41271e+06
4,6-Henicosanedione	2.7112e+06	2.87723e+06	2.79342e+06	2.83211e+06	2.59318e+06	2.46757e+06	2.46319e+06	2.81375e+06	2.7042e+06	2.59993e+06	4.34535e+07	4.81127e+06	580328	4.29982e+07	3.91716e+07	1.67906e+07	1.33397e+06	1.23851e+06	1.33961e+06	3.29489e+06	9.63894e+07	9.97977e+07	3.68723e+07	2.80964e+08	1.69656e+08	3.04987e+06	3.52032e+07	3.3383e+07	2.52812e+06	4.06914e+07	8.13148e+07	1.20996e+07	4.31166e+07	2.46617e+07	2.57972e+07
4,8,12-trimethyltrideca 1,3,7,11-tetraene	560980	356975	681019	547977	717724	341996	312819	351331	771192	387195	283399	904803	199745	174296	463070	128912	446031	493491	412427	788497	2.03963e+07	944569	589174	1.50489e+06	235279	620700	252667	447931	854243	353395	1.24902e+06	398050	1.27404e+06	1.15332e+06	1.19635e+06
4,8,9,10-tetraphenyl-1,3-diazatricyclo[3.3.1.1~3,7~]decan-6-one	3.33563e+06	3.48628e+06	3.26377e+06	3.65767e+06	3.28888e+06	3.18065e+06	2.97295e+06	3.21242e+06	3.38965e+06	3.11769e+06	3.19478e+07	2.37501e+07	1.00938e+06	2.0995e+07	1.71428e+07	840140	1.64183e+06	1.60031e+06	1.31717e+06	3.42704e+06	6.23079e+07	3.64433e+07	2.59519e+07	2.80597e+07	9.00671e+06	1.942e+07	1.41519e+07	2.0726e+07	9.88881e+06	1.96581e+07	9.81587e+06	1.9141e+06	2.23167e+07	2.53451e+07	2.44423e+07
4-[(2-Isopropyl-5-methylcyclohexyl)oxy]-4-oxobutanoic acid	483650	420759	1.06911e+06	2.38502e+06	1.38293e+06	2.5082e+06	1.09435e+06	3.80731e+06	353700	600815	7.28723e+07	3.79539e+07	69225.4	8.65352e+06	5.94334e+06	1.24772e+07	2.72095e+06	8.30249e+06	1.05077e+07	1.11615e+07	99786.2	94233	127014	140375	89350.5	125321	145554	86567.6	94333.1	83330	6.04515e+06	1.65227e+07	1.28741e+07	1.20995e+07	1.33795e+07
4-[2-(2-oxo-1-imidazolidinyl)ethyl]-1lambda~6~,4-thiazinane-1,1-dione	104720	125789	128194	151282	149526	98986.8	103811	136369	77773.9	96829	511844	75856.9	56936.2	79858.3	85837.2	64226.7	53086.2	45254.9	60489.9	59234.8	122002	110755	82651.8	116500	81066.1	64575.2	69702.1	65784.6	212200	1.07317e+06	2.94606e+06	70486.7	97771.3	92686	83055.4
4-[5-(5-anilino-1,2,4-thiadiazol-3-yl)-4-methylpyrimidin-2-yl]benzamide	4.66842e+07	6.21027e+07	6.16283e+07	7.06634e+07	6.2819e+07	5.70047e+07	4.57286e+07	2.998e+07	8.01512e+07	5.01475e+07	402039	482910	113713	550361	553047	374128	706409	413413	465965	1.16167e+06	1.11178e+06	825800	506580	823154	670548	395636	336216	366171	440701	325144	959965	303878	609544	587157	594195
4-{(Z)-[(4E,7Z,16Z,19Z)-1-Hydroxy-4,7,10,13,16,19-docosahexaen-1-ylidene]amino}butanoic acid	1.9403e+07	7.42549e+08	1.45265e+07	7.06174e+07	1.52393e+08	1.21413e+08	9.55046e+07	1.27938e+07	6.79012e+06	1.04513e+07	367370	349508	105098	531399	599379	233647	96604.2	260227	168699	626553	1.04778e+06	1.70718e+06	467074	809747	506618	358750	380888	352527	345762	331145	815739	231271	486996	506765	456732
4-{[5-({4-[(5-Aminopentyl)(hydroxy)amino]-4-oxobutanoyl}amino)pentyl](hydroxy)amino}-4-oxobutanoic acid	48040.8	50086.8	50778.5	50352.6	49712.9	48068.2	48511.6	50058.8	54057.5	51776.8	59960.9	66058	58129.6	562360	133252	715414	59122.3	56773.6	57983.8	57829.3	68238.8	183813	321507	1.81085e+07	1.00132e+07	124770	129706	221057	51266	1.30518e+06	1.10884e+06	82135.9	916691	841576	72739.5
4-{[5-(7-hydroxy-5,5,8a-trimethyl-2-methylidene-decahydronaphthalen-1-yl)-3-methylpentyl]oxy}-4-oxobutanoic acid	8.14508e+08	1.49321e+09	5.77445e+08	8.00835e+08	1.01953e+09	1.36511e+09	1.61242e+09	8.54189e+08	4.08295e+08	8.93125e+08	693097	977938	216215	1.06511e+06	1.10466e+06	488414	1.19337e+07	1.22281e+06	471726	1.85025e+06	1.87352e+06	3.38389e+06	1.03823e+06	1.3614e+06	1.48929e+06	1.44411e+06	1.50092e+06	1.24228e+06	495171	1.53027e+06	1.87064e+06	418675	1.63989e+06	1.05935e+06	1.185e+06
4-{3-[(4-hydroxy-3-methoxyphenyl)methyl]-2-methylbutyl}benzene-1,2-diol	1.02023e+07	1.2275e+07	9.90393e+06	1.30446e+07	1.04417e+07	1.01865e+07	1.2601e+07	1.03886e+07	9.19587e+06	1.03117e+07	410626	497780	137915	468861	264210	378367	154727	148379	147658	989497	2.72479e+06	1.82534e+06	321504	885001	522216	406885	277669	241915	220040	436273	444886	349154	453097	418866	460460
4-Acetamidobenzoic acid	327647	327459	316240	345104	320173	306759	532807	327175	327412	313318	1.67759e+06	1.59237e+06	1.70593e+06	1.64477e+06	1.66867e+06	1.34081e+06	1.40129e+06	1.30193e+06	240509	1.39754e+06	1.85105e+07	1.46458e+07	1.21273e+07	1.3417e+07	5.21953e+06	1.71307e+07	3.34082e+06	2.36538e+07	9.27037e+06	5.16794e+07	2.73299e+06	1.72506e+06	1.78112e+06	1.63992e+06	1.67526e+06
4-Amino-1-[(2xi)-5-O-{hydroxy[(hydroxy{(2R)-2-[(17-methyloctadecanoyl)oxy]-3-[(9Z,11Z)-9,11-octadecadienoyloxy]propoxy}phosphoryl)oxy]phosphoryl}-beta-D-threo-pentofuranosyl]-2(1H)-pyrimidinone	1.06446e+07	8.96567e+06	1.1368e+06	1.27767e+06	1.00473e+07	7.90157e+06	7.06839e+06	7.51802e+06	1.444e+06	1.01796e+07	402345	952354	265089	354434	563419	218118	650102	628652	540598	1.95196e+06	1.35324e+06	2.11268e+06	298898	474646	412629	643760	349144	338534	745104	170717	1.2902e+06	368713	708024	502980	543033
4-amino-2-hydroxyamino-6-nitrotoluene	4.83976e+07	6.20669e+07	5.50533e+07	6.19868e+07	5.95083e+07	4.99063e+07	3.61356e+07	5.19182e+07	6.32192e+07	5.34009e+07	4.37411e+06	8.49723e+06	117938	1.81502e+06	3.30956e+06	2.4214e+06	7.60642e+06	6.83112e+06	5.2974e+06	1.5586e+07	3.73523e+06	1.20371e+07	3.96429e+06	8.45499e+06	1.104e+07	1.33715e+06	1.66128e+06	3.53103e+06	1.1633e+06	1.89853e+06	1.68346e+07	4.42414e+06	6.42497e+06	3.23584e+06	2.04122e+06
4-Amino-3-hydroxybenzoic acid	1.56671e+06	1.78562e+06	1.84758e+06	2.33215e+06	1.69956e+06	1.22054e+06	1.29622e+06	2.25929e+06	1.64579e+07	2.31271e+06	1.04175e+06	1.06373e+07	119807	8.59561e+06	2.1007e+07	541855	5.7455e+06	2.37934e+07	35539	1.7219e+07	2.51431e+07	2.35559e+07	7.25903e+06	3.49869e+06	964183	1.31062e+07	1.26386e+07	1.23922e+07	1.80757e+06	7.78685e+06	7.94635e+06	463227	1.05626e+07	1.43161e+07	1.25983e+07
4-Aminobenzoic acid	3.71428e+06	3.65808e+06	3.84705e+06	137468	3.7413e+06	3.98204e+06	3.61779e+06	4.0214e+06	3.97818e+06	4.14155e+06	1.70366e+07	1.78276e+07	1.65264e+07	1.78391e+07	1.72367e+07	1.6014e+06	1.74681e+07	1.55309e+07	1.62319e+07	170723	889445	1.74552e+07	1.79937e+07	4.44535e+07	1.79824e+07	437546	1.40661e+06	1.61452e+07	151422	8.44296e+06	2.3538e+07	2.21771e+07	755024	2.15425e+07	2.03237e+07
4beta-methylzymosterol-4-carbaldehyde	1.27835e+07	2.0744e+07	1.00683e+07	7.16871e+06	6.90647e+06	4.99944e+06	5.9971e+06	1.25147e+07	3.78976e+06	5.39426e+06	2.41072e+06	4.97446e+06	206050	1.96135e+07	6.51747e+06	2.33406e+06	322409	849401	898181	3.91499e+07	9.34207e+07	1.06197e+08	1.11918e+06	6.95327e+06	9.68553e+06	1.13969e+08	1.47988e+07	1.32227e+07	6.56288e+07	733707	2.65292e+07	6.90621e+06	1.35903e+07	8.09319e+06	9.00206e+06
4-Cyano-N-({(1S,4S,6S)-6-isopropyl-3-methyl-4-[2-(4-methyl-1-piperazinyl)-2-oxoethyl]-2-cyclohexen-1-yl}methyl)benzamide	3.06103e+07	1.0364e+08	2.94475e+07	4.73677e+07	4.26254e+07	3.64397e+07	1.17191e+08	8.36432e+07	8.237e+06	1.94451e+07	7.47679e+06	2.11114e+06	110490	1.75516e+06	489158	1.93422e+07	296306	2.6827e+06	1.41935e+06	4.75509e+06	328219	230263	171082	209457	169896	256649	208263	183696	168052	202591	2.01096e+07	4.28304e+07	4.25481e+07	3.14723e+07	2.78527e+07
4-cyanopyridine	1.03771e+06	992692	1.0296e+06	1.2592e+06	852171	1.09667e+06	1.1027e+06	1.29018e+06	769022	987397	314801	1.94105e+06	874153	1.85523e+06	2.24491e+06	3.11557e+06	1.26848e+06	1.24665e+06	27357	1.74784e+06	4.77625e+06	2.47705e+06	2.92746e+06	3.76211e+07	1.48249e+07	430991	2.19439e+06	2.39208e+06	97336.9	4.72609e+06	5.95587e+06	1.7309e+06	6.10236e+06	5.74873e+06	2.70894e+06
4-Dimethylaminocinnamaldehyde	5.45961e+07	4.07249e+07	6.27676e+06	2.5884e+07	5.19536e+06	1.74732e+07	4.59614e+06	1.30368e+07	1.53842e+08	9.99722e+06	184928	176691	145424	194087	200097	151789	236252	200120	214612	151819	1.17537e+06	1.49144e+06	190590	235435	203883	145486	162133	227889	141232	183328	217393	172260	217004	223259	216093
4-Dodecylbenzenesulfonic acid	1.05165e+07	5.41458e+06	6.6213e+06	5.9803e+06	1.04014e+07	1.01872e+07	1.12518e+07	9.65921e+06	5.08905e+06	4.26332e+06	5.87226e+06	4.91445e+06	4.9743e+06	5.29271e+06	5.29117e+06	4.72048e+06	5.71032e+06	5.90785e+06	5.6914e+06	5.89821e+06	4.30377e+07	3.38987e+08	2.79212e+07	8.08754e+08	2.37339e+08	1.16138e+08	1.27267e+08	2.02084e+08	3.19781e+07	1.43356e+07	4.55723e+06	5.42904e+06	4.99327e+06	5.48583e+06	5.96914e+06
4-Ethylbenzaldehyde	3.96435e+06	4.07327e+06	3.78298e+06	4.46364e+06	3.87749e+06	3.384e+06	4.01029e+06	3.52507e+06	4.13554e+06	3.7012e+06	2.61984e+06	4.85745e+06	2.07418e+06	3.7542e+06	3.79772e+06	2.49158e+06	4.38224e+06	4.00703e+06	3.31922e+06	7.8112e+06	1.15929e+07	1.30837e+08	4.1824e+06	6.05975e+06	3.97723e+06	3.08549e+07	1.06067e+07	1.16353e+07	7.68222e+06	4.44332e+06	7.16135e+06	2.48566e+06	3.62684e+06	3.76892e+06	4.40287e+06
4-Hydroxy-3-(hydroxymethyl)-6,6,7b-trimethyl-2,4,4a,5,6,7,7a,7b-octahydro-1H-cyclobuta[e]inden-2-yl 3-chloro-6-hydroxy-4-methoxy-2-methylbenzoate	85341.4	70738.4	62417.6	60785.2	57580.8	58925.9	56829.8	57471.6	63381.9	89044	164563	85868.9	65710.5	77666.9	102028	70688	91275.7	67051.9	85184.2	77958	2.12878e+08	1.56331e+08	9.77886e+06	2.82355e+07	6.02408e+06	8.12232e+07	4.69612e+07	1.05607e+07	2.86246e+07	4.61147e+07	70427.8	75149.9	92779.1	92609.6	110142
4-Hydroxy-5-methylfuran-3(2H)-one	900353	1.87495e+06	2.36806e+06	2.4277e+06	2.09063e+06	2.39181e+06	2.36816e+06	2.34799e+06	5.69184e+06	2.07149e+06	1.57489e+07	1.22454e+06	153126	1.47257e+07	5.91592e+06	1.22082e+07	1.60322e+06	1.86151e+06	34576.3	8.60507e+06	1.16682e+07	2.89464e+07	2.89898e+06	1.41753e+07	1.06778e+07	4.57448e+06	9.38271e+06	1.26278e+07	179706	3.37374e+07	2.07261e+07	1.90244e+07	6.5014e+06	5.93748e+06	1.8135e+07
4-hydroxy-6-[2-(2-methyl-1,2,4a,5,6,7,8,8a-octahydronaphthalen-1-yl)ethyl]oxan-2-one	370638	199819	269012	427604	133208	525482	470606	438512	209192	347844	1.06247e+06	1.63923e+08	1.11362e+06	5.88085e+06	5.0289e+06	1.45623e+06	369827	522068	358131	5.63138e+08	1.20471e+08	1.51117e+08	1.04758e+06	7.05304e+06	5.09313e+06	9.00653e+07	2.83342e+07	2.14975e+07	3.21693e+07	1.21947e+07	6.24768e+07	4.62655e+06	8.17795e+07	7.16951e+07	7.31978e+07
4-Hydroxybenzaldehyde	6.2309e+07	9.52599e+07	8.28565e+07	7.11427e+07	8.29238e+07	8.5763e+07	4.9134e+07	8.0785e+07	3.45736e+06	8.59544e+07	3.25579e+06	4.52402e+06	3.45761e+06	4.90544e+06	5.83741e+06	4.09104e+06	5.39737e+06	4.22434e+06	38773.5	4.99972e+06	6.00464e+06	6.78778e+06	5.26162e+06	6.53574e+06	5.07068e+06	5.5201e+06	4.885e+06	4.66369e+06	4.00913e+06	5.27152e+06	3.13507e+06	3.83431e+06	5.10727e+06	5.24585e+06	4.77703e+06
4-Hydroxybenzotriazole	1.59718e+07	1.32368e+07	1.43526e+07	1.53588e+07	1.78638e+07	2.71574e+07	1.0559e+07	1.98738e+07	2.52582e+07	1.97779e+07	2.75419e+07	7.37498e+07	61997.6	1.05768e+08	1.34666e+08	1.45715e+07	1.51569e+08	1.49711e+08	14097.4	1.33914e+08	1.27579e+08	1.39876e+08	9.64816e+07	4.94625e+07	3.31069e+07	9.10591e+07	9.28841e+07	9.02342e+07	3.19442e+07	7.71058e+07	6.27372e+07	1.13545e+07	6.39284e+07	6.28913e+07	6.55204e+07
4-Hydroxy-L-threonine	150940	160942	162168	165519	156659	172421	157334	154012	175493	278306	1.20899e+06	618020	2.60555e+06	1.62054e+06	1.34145e+06	1.05131e+07	561493	374466	2.66707e+06	270332	645082	1.5975e+06	435255	1.04816e+07	4.52565e+06	377172	263241	1.49593e+06	1.21193e+06	1.18895e+07	2.91893e+06	4.14334e+06	4.50517e+06	4.04626e+06	4.83275e+06
4-Hydroxynonenal	5.32026e+06	5.51518e+06	5.39767e+06	5.79122e+06	5.32425e+06	5.16478e+06	4.81916e+06	5.2246e+06	5.47691e+06	4.9868e+06	1.54438e+06	3.31893e+06	1.52514e+06	2.02595e+06	1.99032e+06	1.08172e+06	2.29654e+06	2.21429e+06	1.90971e+06	6.55703e+06	1.20866e+07	4.33756e+07	1.85662e+06	3.93058e+06	2.65826e+06	8.39878e+06	1.68092e+06	2.71722e+06	5.07028e+06	1.39613e+06	6.79316e+06	1.35987e+06	4.09569e+06	2.1363e+06	2.23837e+06
4-Indolecarbaldehyde	3.99935e+06	4.93322e+06	3.91073e+06	4.20412e+06	5.80615e+06	7.91039e+06	4.88342e+06	5.09929e+06	2.35265e+06	6.86866e+06	3.5778e+06	1.15318e+08	3.45998e+06	1.1763e+08	1.59443e+08	2.95176e+07	1.58941e+07	5.3985e+06	288978	2.00022e+08	3.87413e+08	2.07322e+08	1.47521e+08	2.27423e+08	1.37925e+08	1.34321e+08	1.40877e+08	1.80634e+08	1.03961e+07	1.36248e+08	3.7215e+06	8.59115e+06	1.82388e+08	2.16293e+08	3.15518e+07
4-Methoxy-2-{(3S)-3-[5-(4-methylphenyl)-1,3,4-oxadiazol-2-yl]-1-pyrrolidinyl}pyrimidine	1.44194e+06	1.43595e+06	1.13125e+06	2.21533e+06	1.49782e+06	2.01761e+06	7.58397e+06	2.11771e+06	1.31688e+06	1.88848e+06	47151.3	53923.1	51457.2	62105.2	62229.3	50801.2	53177.1	48022.4	59447.8	46015.5	71031.8	62281.8	58104.6	97533.7	76429.6	50957.2	59317.5	51150.5	35947.6	65556	61498.7	49259	64945	61256.1	62935.1
4-Methoxycinnamic acid	2.29395e+06	2.15463e+06	2.18518e+06	2.00145e+06	2.03302e+06	2.11482e+06	2.07855e+06	2.13509e+06	2.30178e+06	1.23436e+06	1.53162e+08	1.07727e+08	2.66938e+08	8.88338e+07	8.85172e+07	1.77099e+08	2.33913e+06	2.62775e+06	2.53998e+06	7.10265e+07	4.1944e+07	1.11061e+07	1.01039e+08	7.48501e+07	1.2378e+08	1.62656e+08	1.28383e+08	1.16479e+08	1.1395e+08	9.52605e+07	5.50394e+07	2.09666e+08	1.03689e+08	1.11966e+08	1.23622e+08
4-Methylcarbostyril	3.00267e+06	1.56505e+06	1.48547e+06	2.96233e+06	145960	3.60051e+06	3.01616e+06	3.44979e+06	3.6185e+06	2.796e+06	5.18633e+06	5.52733e+06	5.51751e+06	1.56015e+07	1.83594e+07	5.6593e+06	7.09966e+06	9.98359e+06	4.873e+06	1.74586e+07	3.70137e+07	1.93332e+07	1.135e+07	2.7525e+07	1.3596e+07	3.1887e+06	9.93634e+06	1.06543e+07	986870	1.29103e+07	2.72798e+07	956998	2.42366e+07	1.18736e+07	1.05269e+07
4-nitro-6-oxohepta-2,4-dienedioic acid	45349.1	49401	47199.9	58599.9	67504.7	44810.7	46762.9	47036.3	63346.8	49636.7	50717	82672.5	54261.4	75574.2	89792.1	59160.5	139757	108204	2.58117e+07	94049.6	169114	90801.1	79571.9	93807.7	79047.9	73567.7	73717.9	73559.5	48572.1	75473.8	143189	58892.4	99633.6	89223.2	67191.2
4-Nitroaniline	1.98476e+07	2.35917e+07	3.36338e+07	4.02676e+07	1.12476e+07	3.82438e+07	3.56465e+07	4.86279e+07	3.29666e+07	5.22867e+07	8.84937e+07	3.21241e+07	2.46668e+06	8.22676e+07	6.37383e+07	7.68035e+07	1.05589e+08	1.14094e+08	41883.1	4.559e+07	1.0876e+08	6.76677e+07	3.97713e+07	4.6896e+07	8.87473e+07	4.50776e+07	6.31093e+07	6.70842e+07	4.23645e+07	8.17533e+07	8.02141e+07	6.87569e+07	5.62022e+07	7.10494e+07	1.20515e+08
4-oxododecanedioic acid	533142	1.55201e+06	1.84431e+06	467024	1.13565e+06	6.76671e+06	398002	536984	1.77133e+06	7.18542e+06	1.53183e+06	1.80882e+06	449788	2.01827e+06	1.40805e+07	636196	581610	245085	506859	2.59805e+06	7.36355e+06	5.61702e+06	1.03108e+06	1.89241e+06	642985	3.57751e+06	1.23093e+06	1.21983e+06	587756	2.81015e+06	1.19143e+07	649300	1.21805e+07	1.29266e+07	1.23615e+07
4-Oxoproline	1.33799e+08	1.62702e+08	3.02005e+08	2.96841e+08	1.77712e+08	2.74038e+08	2.86991e+08	3.29647e+08	1.31927e+08	3.93619e+08	5.83962e+08	3.2113e+08	2.01062e+07	2.44051e+08	3.90902e+08	1.25351e+08	3.54e+08	2.05883e+08	1.36416e+08	2.52004e+08	3.87805e+08	2.66119e+08	2.01385e+08	1.79075e+08	1.3803e+08	2.48703e+08	1.88616e+08	1.95454e+08	1.24405e+08	1.85948e+08	2.04958e+08	3.97461e+08	4.03755e+08	4.05166e+08	4.07498e+08
4-phenanthro[9,10-e][1,2,4]triazin-3-ylmorpholine	57744.9	59750.5	59484.8	77218.5	59443.7	59954.5	99295.7	63788.8	87593.1	62655	93333.9	149481	90154.1	146587	188849	89156.3	109009	90570	139702	247029	577116	173670	121577	646999	150463	207266	151730	232051	106054	274467	461753	112414	264949	287051	284432
4-phenylbenzo[4,5]imidazo[1,2-a]pyrimidin-2-amine	5.93474e+07	4.58816e+07	4.77994e+07	5.38157e+07	4.81235e+07	5.59356e+07	4.76172e+07	4.75268e+07	5.23799e+07	4.73725e+07	387290	340564	109036	468207	191712	144090	907623	723466	282128	287299	2.33773e+06	1.6579e+06	166582	628814	172349	406537	225951	238053	144606	425069	557724	130456	315956	449826	434308
4-Phenylbutyric acid	1.61418e+06	1.41283e+06	1.60803e+06	1.67828e+07	3.60648e+06	1.28686e+06	783095	1.18373e+06	4.38844e+06	4.60136e+06	150070	1.02281e+06	105911	380645	564553	1.27358e+06	214849	1.39595e+06	414281	1.80136e+06	1.43641e+06	1.21633e+07	429728	1.24021e+06	631328	340526	306879	255661	1.38393e+06	492805	2.06877e+06	549590	797336	464933	522004
4-Undecylbenzenesulfonic acid	2.97022e+07	8.39204e+06	8.14025e+06	1.71869e+07	1.23561e+07	9.34672e+06	1.57288e+07	1.69471e+07	1.72607e+07	8.68961e+06	4.08033e+07	8.47806e+06	4.89074e+06	6.36294e+06	6.89817e+06	9.75316e+06	9.66653e+06	9.58472e+06	6.3031e+06	1.46796e+07	3.84931e+08	1.80738e+08	2.05102e+08	2.37512e+08	2.09963e+08	2.34415e+08	3.71514e+08	4.09247e+08	2.95871e+08	4.15079e+08	2.67105e+06	8.65344e+06	6.16922e+06	5.19466e+06	4.13789e+06
4-Vinylcyclohexene	4.57112e+06	4.75594e+06	4.89374e+06	4.89881e+06	4.7354e+06	4.81205e+06	4.26781e+06	4.54446e+06	4.84609e+06	4.46919e+06	4.14471e+06	8.62172e+06	1.43686e+06	2.95694e+06	3.67123e+06	1.52499e+06	2.73125e+06	2.11446e+06	2.71904e+06	1.36979e+07	1.65852e+07	5.47534e+07	1.06548e+06	3.71591e+06	2.63716e+06	7.41024e+06	1.75104e+06	3.15924e+06	4.75348e+06	2.52077e+06	9.7632e+06	1.29477e+06	2.89864e+06	1.7436e+06	1.82648e+06
5-(1,2,4a,5-tetramethyl-7-oxo-1,2,3,4,4a,7,8,8a-octahydronaphthalen-1-yl)-3-methylpentanoic acid	446447	2.02696e+06	1.02697e+06	1.5817e+06	511153	1.28929e+06	992594	1.78301e+06	1.5122e+06	505309	2.06526e+07	1.14774e+08	223569	1.20371e+08	1.08244e+08	3.89803e+06	784106	439640	318600	6.70954e+06	1.71165e+09	2.88263e+08	5.62252e+07	4.60009e+08	1.43966e+08	4.15718e+07	7.62935e+07	1.00445e+08	6.40929e+06	9.21758e+07	1.90301e+08	1.10859e+07	1.7311e+08	5.89219e+07	1.67859e+08
5-(1,3-diphenyl-1H-pyrazol-4-yl)-7-(4-methylphenyl)-5H-[1,3]thiazolo[3,2-a]pyrimidin-3(2H)-one	37099.3	34613.6	34322	34511.3	35090.9	35035.7	36594.8	37385.6	38106.7	36932	495877	92186.7	75547.7	741957	1.44947e+06	78483.6	58861.3	45800.2	59022.6	86223.6	2.85469e+06	1.93092e+06	96230.4	341258	203559	753062	1.16412e+06	1.6809e+06	64727.6	1.2085e+06	1.48437e+06	77984.6	99465.4	1.37834e+06	1.27208e+06
5-(2,3-Dihydroxy-3-methylbutyl)-4-[(3,3-dimethyl-2-oxiranyl)acetyl]-3,4-dihydroxy-2-(3-methylbutanoyl)-2-cyclopenten-1-one	1.52471e+06	1.44816e+06	7.2447e+06	1.89936e+06	5.11161e+06	3.25619e+06	1.49167e+06	4.30095e+06	5.04303e+06	3.0698e+06	6.81867e+06	727925	108940	5.00166e+06	2.34652e+06	1.56812e+06	111820	117535	108292	1.20063e+06	6.06176e+06	3.87315e+06	1.24956e+07	9.59246e+06	1.33783e+07	1.07632e+06	861449	624029	2.48805e+07	1.33478e+06	7.34941e+06	5.39085e+06	7.53514e+06	7.93139e+06	7.41896e+06
5-(6-hydroxy-6-methyloctyl)-2,5-dihydrofuran-2-one	2.2243e+06	3.08428e+06	1.9362e+06	2.1564e+06	2.08843e+06	2.42218e+06	2.9976e+06	2.31692e+06	1.88869e+06	2.14543e+06	5.52153e+06	1.83207e+06	1.06134e+06	6.47694e+06	7.18434e+06	1.17844e+06	618506	676436	806601	2.70044e+06	2.48615e+07	6.55605e+08	7.49976e+06	2.00575e+07	1.33348e+07	7.43037e+06	1.10612e+07	9.87493e+06	1.5358e+07	9.52233e+07	2.18355e+07	1.36992e+06	2.47634e+06	8.1681e+06	9.50095e+06
5(Z),8(Z),11(Z)-Eicosatrienoic acid ethanolamide	2.33347e+06	2.6959e+06	2.18474e+06	2.84721e+06	2.83372e+06	2.00458e+06	1.65409e+06	1.80988e+06	2.34535e+06	2.19394e+06	1.23192e+07	2.02194e+07	337316	3.26859e+07	4.94276e+06	1.90871e+07	1.79473e+06	1.76826e+06	1.31856e+06	4.73266e+07	4.01819e+07	4.26515e+06	5.53451e+06	3.81113e+06	8.98731e+07	3.94033e+06	2.15254e+06	1.80424e+06	5.05878e+06	4.12465e+06	8.14554e+07	1.01796e+07	2.11163e+07	8.61853e+06	6.80917e+06
5(Z),8(Z),11(Z)-Eicosatrienoic acid methyl ester	7.6671e+06	8.26918e+06	7.43563e+06	7.67946e+06	8.00375e+06	9.88417e+06	6.63643e+06	7.16e+06	7.64805e+06	8.9714e+06	4.10053e+07	1.89857e+09	945602	5.28485e+07	1.21569e+09	1.04755e+07	5.63877e+06	4.44706e+06	3.84834e+06	1.04286e+10	2.22815e+09	2.23808e+09	2.13427e+07	1.13808e+07	9.10248e+06	1.49888e+09	4.51724e+08	5.01188e+08	2.70873e+08	2.6432e+07	1.79069e+09	2.34042e+08	1.24321e+09	7.7236e+08	8.20024e+08
5,13-Bis(4-hydroxyphenyl)-4,12,14-trioxapentacyclo[11.7.1.0~2,11~.0~3,8~.0~15,20~]henicosa-2,8,10,15,17,19-hexaene-6,9,17,19,21-pentol	6.25889e+06	3.88252e+06	7.86212e+06	7.77891e+06	6.40896e+06	8.64079e+06	3.96632e+06	5.38245e+06	7.96384e+06	6.83723e+06	902250	580952	105295	343093	299823	367736	123043	119659	106122	739373	747390	1.21451e+06	991328	639698	652945	285328	308846	237227	507373	443668	743036	1.14181e+06	416324	420540	876186
5,5'-[(6Z)-6-Tetradecene-1,14-diyl]bis(1,3-benzenediol)	9.14525e+06	3.83182e+07	1.28607e+07	6.53325e+06	6.1433e+06	3.47273e+06	9.79642e+06	1.99771e+07	1.80874e+06	4.98364e+06	1.05306e+06	1.14929e+06	1.32111e+06	1.12204e+06	1.3562e+06	266090	1.34447e+06	2.83208e+06	1.50855e+06	1.38824e+06	2.03762e+06	1.96027e+06	1.18103e+06	2.04631e+06	1.51867e+06	1.34976e+06	1.40299e+06	708331	885846	896800	2.42883e+06	988290	1.68115e+06	1.35087e+06	1.2407e+06
5,6,7-Trimethoxy-2H-chromen-2-one	1.30022e+06	1.34199e+06	1.15819e+06	1.29405e+06	1.28918e+06	1.23019e+06	1.20908e+06	1.14182e+06	1.25183e+06	1.33675e+06	6.08208e+06	3.31586e+06	2.84131e+06	2.10028e+06	5.11222e+07	3.81636e+06	633892	869170	324734	1.57732e+07	8.38053e+06	1.8021e+07	5.00971e+07	1.63141e+07	7.38839e+07	2.76131e+06	3.21168e+06	4.01788e+06	3.26459e+06	1.20948e+07	1.57799e+07	6.67005e+06	3.65783e+07	4.0629e+07	4.14899e+07
5,6-DHET	2.95715e+06	3.6823e+06	3.91509e+06	5.27624e+06	6.30922e+06	2.89852e+06	2.48286e+06	7.05489e+06	4.11799e+06	4.33539e+06	1.78206e+06	156544	67632.2	65914.7	481928	84897.6	348081	71658.2	64794.8	281889	286964	243095	234894	251262	183071	165159	211836	215470	270557	170332	163397	153636	489621	151554	146138
5,8-dihydroxy-10-methyl-5,8,9,10-tetrahydro-2H-oxecin-2-one	249340	195465	210002	186104	183808	197912	194280	75358.5	176821	194124	2.25736e+06	9.13568e+06	50077.8	9.71184e+06	1.26529e+07	440520	57339.4	47332.2	52691	8.03493e+06	2.11629e+07	1.47171e+07	7.28388e+06	5.7802e+06	3.41183e+06	9.48428e+06	9.30997e+06	9.93194e+06	311624	8.78764e+06	1.08915e+07	524050	1.10445e+07	1.05828e+07	1.01423e+07
5,9,10-Trimethoxy-12-methylbenzo[c][1,3]dioxolo[4,5-i]phenanthridin-12-ium	488866	895628	2.35634e+06	271155	776612	1.11065e+07	1.21458e+06	277700	1.75129e+06	6.17685e+06	306256	150863	51329.4	267799	91179.6	54224.8	276167	261448	247689	350523	809507	747087	154044	458209	300587	343244	168668	96059.8	140848	79687.1	200016	68267.3	113821	85589.9	81463
5?-androstane-3?,17?-diol dipropionate	4.85283e+07	1.58914e+07	3.31629e+07	5.40122e+07	5.63242e+07	2.00197e+07	5.00571e+07	8.36699e+07	3.73907e+07	9.03095e+07	1.23731e+06	553826	191975	606046	961046	604998	2.41392e+06	3.61607e+06	2.62932e+07	1.65037e+06	1.78881e+06	1.76224e+06	382784	1.35642e+06	924966	955766	653868	425385	551376	336473	774418	452354	433435	678985	612677
5-[({(2R,4S,5R)-5-[1-Methyl-3-(2-thienyl)-1H-pyrazol-5-yl]-1-azabicyclo[2.2.2]oct-2-yl}methyl)amino]-5-oxopentanoic acid	651885	813544	963803	1.25846e+06	410760	1.80244e+06	1.04211e+06	1.78639e+06	1.03564e+06	426471	1.32143e+08	2.11293e+07	323070	2.57566e+07	5.18206e+07	7.58563e+06	3.46357e+07	2.73253e+07	9.80674e+06	4.51247e+07	1.59365e+06	1.54811e+06	442693	170743	86269.7	535169	828090	626748	747455	503842	8.05029e+06	2.59375e+07	2.66289e+07	2.7471e+07	3.24593e+07
5-[(10Z)-14-(3,5-dihydroxyphenyl)tetradec-10-en-1-yl]benzene-1,3-diol	1.79739e+06	1.47562e+06	1.65579e+06	1.74467e+06	1.15632e+06	1.83906e+06	2.24069e+06	2.16815e+06	1.84368e+06	2.59605e+06	1.97019e+08	1.76405e+08	8.28511e+07	1.52707e+08	1.65643e+08	3.57176e+06	929129	1.96185e+06	1.72267e+06	3.76923e+06	2.48032e+08	1.52822e+08	1.71832e+08	2.18895e+09	1.86166e+08	2.48921e+08	2.49441e+08	1.34881e+08	4.76439e+08	1.13114e+08	2.31747e+08	1.56339e+08	2.82173e+08	2.25484e+08	2.34876e+08
5-[(14E)-14-Nonadecen-1-yl]-1,3-benzenediol	6.04739e+06	5.08736e+06	5.24671e+06	7.28352e+06	4.81425e+06	3.5554e+06	4.77253e+06	6.3721e+06	4.74458e+06	4.55427e+06	1.20418e+06	1.13672e+06	282429	826487	1.16478e+06	537763	692395	868092	732990	928393	2.2848e+06	922869	531824	1.62614e+06	1.13114e+06	1.21085e+06	747053	429489	455789	325467	1.36722e+06	462470	664928	776265	758348
5-[(1S,2R,4aR)-5-(Hydroxymethyl)-1,2,4a-trimethyl-1,2,3,4,4a,7,8,8a-octahydro-1-naphthalenyl]-3-methylpentanoic acid	7.25206e+06	3.94347e+06	1.78954e+06	605173	2.94226e+06	2.13857e+06	6.34863e+06	7.10864e+06	2.25619e+06	3.52264e+06	2.94705e+06	640422	71114.9	455915	498440	848434	353225	511710	354417	791730	160009	150568	82963.6	167863	125241	120126	83311.7	134036	107738	125671	598684	1.48827e+06	1.49805e+06	1.08067e+06	1.3185e+06
5-[4-(3-hydroxy-4-methoxyphenyl)-hexahydrofuro[3,4-c]furan-1-yl]-2-methoxyphenol	57321.7	56430.5	57214.9	57730.9	58825	63199.9	59315.2	57502.3	60269.4	62189.9	748692	856037	786239	792687	1.07659e+06	109311	91090.1	70008.1	104038	611519	873477	790500	1.23663e+06	371856	780686	788981	622683	556245	675552	582004	1.2138e+06	812443	1.0942e+06	1.34591e+06	1.25792e+06
5-aminoimidazole ribotide	29249	30144.5	30700.6	30138.5	31226.5	29146.5	29231.8	30594.1	41203.1	32285.5	32988.2	53773.3	35293.6	49156.3	58404.1	38480.2	90903.1	70379.6	1.21759e+08	60059.4	101582	58894.7	51377.2	59050	48903.2	47851.1	47948.8	47626.7	30909	48935.5	88844.2	38305.8	64805.4	58034.1	41616.1
5beta-cholanoic acid	3.1978e+06	3.16857e+06	3.10125e+06	3.20295e+06	3.3821e+06	2.73346e+06	2.7277e+06	3.02089e+06	3.06818e+06	2.96468e+06	478291	1.32405e+06	203924	483699	596580	251672	1.9967e+06	1.67586e+06	1.60507e+06	3.57911e+06	1.77685e+06	1.76012e+06	349555	609958	523225	1.20159e+06	489205	484467	1.1873e+06	229256	1.19556e+06	372437	651713	567695	524175
5-Ethyl-3,8-dimethyl-1,7-dihydroazulene	3.42664e+07	3.55083e+07	3.70434e+07	3.61608e+07	3.92619e+07	3.63673e+07	3.72587e+07	3.65558e+07	3.642e+07	3.82946e+07	728790	860349	494116	943732	1.01076e+06	497160	6.38282e+06	2.39775e+06	3.92169e+06	1.2188e+06	585281	578238	1.04722e+06	1.61075e+06	806684	1.32906e+06	1.12392e+06	1.29071e+06	655108	1.36298e+06	795237	423500	766297	800019	601049
5-Fluoro-3,5-AB-PFUPPYCA	2.44693e+06	1.06336e+06	1.13579e+06	526353	964807	909751	1.61305e+06	3.2757e+06	2.5199e+07	1.51357e+06	192393	208458	258052	283572	414175	258294	799464	849788	1.54099e+06	152235	441349	404652	358314	381853	319061	322358	94745	328910	264383	354537	250348	226485	397258	190225	284917
5-Formylfurfural	2.69383e+07	2.54496e+07	2.77173e+07	2.71414e+07	2.67297e+07	2.86456e+07	2.57065e+07	2.74523e+07	2.75951e+07	2.71313e+07	676994	713837	258993	689865	602862	340421	269684	424287	310946	1.48668e+06	1.5028e+06	2.44205e+06	865417	1.28626e+06	1.04234e+06	510244	477455	567433	782979	724444	1.49404e+06	415709	837114	794216	719767
5-Hexyl-2-oxotetrahydro-3-furancarboxylic acid	312375	369346	405289	365597	354463	350818	364782	436064	85822.6	328259	1.29818e+06	665107	64038.9	647289	712189	71111.6	668533	88809.9	631467	627132	5.42738e+06	6.87079e+06	1.64066e+06	1.73779e+06	791990	1.83382e+07	7.89279e+06	8.55115e+06	4.43479e+06	4.08392e+06	581431	712124	616249	791730	565022
5-hydroxy-2,2,6,6-tetramethyl-4-{3-methyl-1-[2,4,6-trihydroxy-3-(2-methylpropanoyl)phenyl]butyl}cyclohex-4-ene-1,3-dione	4.26739e+07	7.8357e+07	3.46211e+07	5.2157e+07	6.23731e+07	8.39735e+07	9.5364e+07	5.02266e+07	2.43548e+07	5.45809e+07	720758	1.01697e+06	218758	1.10762e+06	1.14875e+06	509060	617902	445391	214235	1.92409e+06	1.94829e+06	3.51894e+06	1.07967e+06	1.38049e+06	1.07968e+06	1.50174e+06	1.56081e+06	1.29186e+06	514933	1.59134e+06	1.47373e+06	435384	1.35931e+06	1.10162e+06	1.23229e+06
5-Hydroxy-2-furoic acid	6.47293e+07	6.60364e+07	7.12516e+07	6.47171e+07	6.93423e+07	6.55285e+07	6.84733e+07	7.66449e+07	7.00818e+07	7.17136e+07	329277	347197	102976	335537	293221	165574	120334	120730	111283	723091	730932	1.18777e+06	420922	625612	506977	248173	232225	232003	380826	352356	726673	202193	407156	386291	350081
5-Indolol	985119	5.74533e+06	450459	976097	957482	1.52594e+07	2.45771e+06	986814	1.58788e+06	1.41253e+06	1.28805e+06	1.25543e+06	1.35372e+06	1.53889e+06	1.33831e+06	74341.5	68394.6	1.68902e+06	109730	63312	119831	1.32904e+06	1.37206e+06	115504	1.23115e+06	79084.3	1.31276e+06	1.17447e+06	1.11459e+06	1.3356e+06	1.51604e+06	68968.1	1.56065e+06	1.42007e+06	1.4533e+06
5-Methoxy-2-[(3S)-1-(1-methyl-4-piperidinyl)-3-pyrrolidinyl]-1H-benzimidazole	3.9158e+08	4.08963e+08	4.11648e+08	4.0621e+08	4.18235e+08	4.0345e+08	4.14973e+08	4.25316e+08	4.0629e+08	4.00482e+08	297120	472079	272315	339258	172379	302966	290787	451187	264797	715980	1.9716e+06	1.32078e+06	389498	537536	462424	294413	162912	499003	404741	315678	278174	219601	272518	230966	220045
5-Methoxy-3-indoleaceate	1.08671e+08	1.38533e+08	7.55885e+07	6.44125e+07	7.13695e+07	1.07797e+08	1.1058e+08	1.13946e+08	6.42453e+07	8.82879e+07	4.22886e+07	5.32918e+07	153502	1.42475e+07	2.79976e+07	3.21132e+07	2.20898e+07	2.39077e+07	1.94292e+07	4.33685e+07	91539.3	211030	130709	143798	97417.7	51316	54112.8	115916	104464	145548	9.73105e+06	2.19812e+07	2.88761e+07	2.47582e+07	3.45883e+07
5-Nitro-o-toluidine	1.04866e+06	1.17474e+06	1.0478e+06	1.14156e+06	1.14781e+06	1.38308e+06	977422	1.11431e+06	1.8519e+07	1.03652e+06	5.14804e+06	9.99997e+06	1.04415e+06	7.00156e+06	4.37283e+06	4.22832e+06	1.02711e+07	8.81107e+06	40271.7	8.45969e+06	1.67145e+07	2.2879e+07	1.11772e+07	1.29467e+07	6.53155e+06	3.90088e+06	7.26674e+06	7.11202e+06	1.81596e+06	6.57868e+06	2.16706e+07	1.80956e+06	1.23172e+07	1.12308e+07	5.34975e+06
5-O-methyl embelin	1.67619e+07	1.61204e+07	1.36738e+07	1.10105e+07	2.07174e+07	1.54919e+07	1.783e+07	2.29098e+07	1.62003e+07	1.80922e+07	154123	182606	144505	158998	7.77167e+06	169604	2.28728e+06	1.51281e+06	713954	260901	326744	3.49374e+06	6.17439e+06	6.8322e+06	5.59628e+06	160298	1.0531e+08	142102	111020	138981	256644	180048	215601	6.69768e+06	190001
5-oxopent-3-ene-1,2,5-tricarboxylic acid	5.99436e+07	6.05375e+07	6.25957e+07	6.28836e+07	6.65407e+07	6.52079e+07	5.92003e+07	6.0915e+07	5.97033e+07	6.22291e+07	333475	351623	104289	339815	296959	167685	121868	122269	105108	732310	740251	1.20291e+06	426289	633587	513440	251337	235186	234961	385681	356848	735937	204770	412347	391216	354544
5'-S-Ethyl-5'-thioadenosine	3.52472e+06	3.29895e+07	5.26057e+07	4.43632e+07	5.11341e+07	1.39072e+07	1.15465e+07	2.40689e+07	1.89135e+07	3.28261e+07	964035	431850	118583	786800	254764	182295	519695	241198	197179	283670	292763	867586	187661	200492	187409	299771	186528	256346	174374	279190	248987	880977	949036	920641	1.61128e+06
5'-S-Methyl-5'-thioadenosine	127053	132920	131863	139161	135172	134221	133323	135892	156208	147115	8.46881e+06	1.71772e+06	269534	2.22891e+06	3.32499e+06	3.1605e+07	349997	267442	1.71041e+07	4.65258e+06	5.97023e+07	4.54673e+07	2.39424e+07	2.88303e+08	1.04815e+08	2.1074e+07	8.01608e+06	2.23047e+07	211996	5.48963e+07	1.44509e+08	3.71057e+06	9.341e+07	1.10208e+07	7.29713e+06
5α-Pregnan-3,20-dione	1.67708e+06	1.75282e+06	1.65437e+06	1.83899e+06	2.63627e+06	5.8345e+06	1.96309e+06	1.61513e+06	1.70424e+06	1.66795e+06	485144	856162	524365	376257	821082	250774	598078	580578	464233	1.37446e+06	8.89763e+08	3.441e+08	407115	828621	1.23886e+06	1.18627e+09	4.3345e+08	3.77631e+08	2.57035e+06	3.85619e+07	1.4936e+06	455047	2.63024e+06	470188	464778
6-(3-hydroxybutan-2-yl)-5-(hydroxymethyl)-4-methoxy-2H-pyran-2-one	8.49199e+07	1.16589e+08	6.75008e+07	6.38853e+07	1.1386e+08	1.58108e+08	6.1756e+07	8.50623e+07	5.14375e+07	1.15273e+08	1.40324e+07	5.45865e+07	154129	6.45954e+07	7.65917e+07	2.05266e+07	1.10219e+08	7.65205e+07	44577	6.45447e+07	1.14754e+08	1.2376e+08	8.96669e+07	7.0835e+07	4.634e+06	7.98133e+07	9.20574e+07	9.01339e+07	1.56756e+07	1.60597e+08	9.94562e+07	1.29138e+07	8.51298e+07	8.55029e+07	7.54097e+07
6-(7-methyloctyl)-1H,3H,4H,6H-furo[3,4-c]furan-1-one	719290	1.41004e+06	836240	1.0539e+06	1.02867e+06	1.6564e+06	603296	728714	1.29591e+06	908631	3.01592e+07	1.92517e+07	2.84377e+07	2.49147e+07	2.77847e+07	2.76132e+07	917837	924235	202974	2.50968e+07	1.67493e+07	2.23034e+07	2.90003e+07	2.2512e+07	2.56266e+07	2.97052e+07	3.12384e+07	2.94178e+07	3.04949e+07	2.59826e+07	2.60011e+07	3.07246e+07	2.81265e+07	2.83484e+07	2.91158e+07
6,6-dimethyl-4-piperidino-5,6-dihydro-2H-thiine-2-thione	326060	386526	344960	351491	380934	366008	379568	384327	374473	421686	188506	1.19495e+07	219838	1.72139e+07	4.67938e+07	237923	475794	354956	61615.7	1.85625e+07	4.78065e+07	4.26188e+07	2.15537e+07	1.33115e+07	8.77443e+06	1.129e+07	1.79246e+07	1.4973e+07	239776	1.47032e+07	517947	220354	2.74454e+07	2.07982e+07	4.80103e+06
6,7,8-Triphenyl-2,3-dihydro[1,2,4]triazolo[4,3-b]pyridazin-3-one	5.49687e+07	5.15199e+07	5.05235e+07	5.48817e+07	5.47351e+07	5.14128e+07	5.4528e+07	5.46986e+07	5.03378e+07	5.31445e+07	422710	679479	141333	582838	618452	454506	898689	1.0362e+06	5.58444e+06	1.56472e+06	1.30816e+06	1.36363e+06	903408	903013	594288	530148	560990	517573	442796	566629	892869	422318	1.04244e+06	630597	913739
6,8-Diprenylnaringenin	1.19599e+08	7.1673e+07	1.02962e+08	1.45795e+08	9.98811e+07	2.78658e+07	1.07513e+08	1.32218e+08	1.04503e+08	7.1745e+07	140805	641709	94916.2	128138	250461	104902	640497	609030	774199	1.27519e+06	388644	1.24812e+06	151692	229332	182137	1.27714e+06	802259	459433	219741	388251	550342	190314	344617	168791	281843
6,8-Tricosanedione	2.55107e+06	2.23285e+06	2.06037e+06	1.68449e+06	1.6233e+06	991648	2.29605e+06	2.06202e+07	1.86568e+06	2.5464e+06	2.73681e+06	109246	120728	103235	98306	190443	107122	216401	111974	164597	21682.8	25387.9	71038.2	21845.4	28637.8	50624.6	50110.6	44767.9	17313	63696.2	675875	992092	216819	263243	108136
6-[(1Z)-1-Propen-1-yl]-2,3,4,5-tetrahydropyridine	4.13274e+06	5.8866e+06	47956.8	54211.3	4.48715e+06	6.46623e+06	2.50507e+06	3.65222e+06	115124	4.25726e+06	139697	190031	84067.7	162164	111726	95021	81058.6	165546	129484	284515	1.1925e+06	411798	112328	296418	102084	121848	94041.7	110055	67110.1	103343	221985	138414	192761	164943	151816
6-[(2E,6E)-7-(5-hydroxy-3-methyl-2-oxocyclopent-3-en-1-yl)-6-methylhepta-2,6-dien-2-yl]-3-methyl-5,6-dihydro-2H-pyran-2-one	1.99114e+07	1.60821e+07	1.34709e+07	1.66729e+07	1.42768e+07	1.43841e+07	2.79586e+07	2.07184e+07	1.68279e+07	1.8668e+07	321170	578065	239897	370661	281778	261697	414272	658486	384046	816420	1.36102e+06	938705	296658	425887	496182	443582	374107	291802	288777	336567	804611	359579	426096	341629	375897
6-{[2-(2-oxo-1-imidazolidinyl)ethyl]amino}-2-pyridinecarbonitrile	68758.8	70968.7	68534.7	69849.8	69125.5	67435.1	69484.2	69955	86363.3	72451.3	4.18976e+06	8.08208e+06	103134	1.85216e+07	1.56313e+07	4.90078e+06	1.61704e+07	5.90883e+06	21768.3	5.98798e+06	1.82441e+07	1.20585e+07	1.94895e+07	1.86426e+07	1.25129e+07	1.01736e+07	9.93024e+06	9.64818e+06	875516	1.08506e+07	5.87621e+06	1.05953e+06	5.63972e+06	5.93275e+06	5.83683e+06
6beta-Naltrexol-d3	2.19728e+06	1.06014e+07	6.10191e+06	2.78382e+06	7.5483e+06	5.6425e+06	8.37966e+06	4.6315e+06	1.33874e+07	1.56923e+07	83961	96019.4	94776.4	109206	108545	88603.1	99773	415493	726246	87114.8	130776	110903	103465	181035	136421	89156.6	101756	114954	103315	123342	108833	87714.1	117878	114975	117917
6-Chloro-5-fluoro-1H-1,2,3-benzotriazole	235456	178435	114932	177128	152978	214498	233719	175001	134525	184703	586152	4.22863e+06	407384	2.71189e+07	1.1622e+07	3.53251e+07	788454	701484	587975	547671	2.41639e+07	1.11902e+07	1.8117e+07	4.75666e+08	2.88457e+07	5.14293e+06	1.06926e+07	1.42247e+07	706889	1.07245e+08	646481	1.04778e+06	3.6353e+07	2.778e+07	4.06324e+06
6-Deoxy-3-O-methyl-beta-D-galactopyranose	2.23474e+06	2.25272e+06	2.56063e+06	2.90775e+06	2.43248e+06	1.84794e+06	2.07003e+06	2.74515e+06	1.86491e+06	3.09978e+06	2.47514e+07	2.62291e+07	2.85034e+06	3.76347e+07	4.47695e+07	1.17037e+07	3.92944e+07	5.45374e+07	58993.8	4.90042e+07	2.99357e+07	1.78673e+07	4.17825e+07	1.2544e+07	1.95009e+07	2.70749e+07	3.91135e+07	3.41948e+07	1.97748e+07	3.03039e+07	5.06406e+07	1.78983e+07	2.71128e+07	3.2912e+07	3.55046e+07
6-Hydroxy-5-methyl-4,11-dioxoundecanoic acid	5.61037e+06	5.48326e+06	7.99784e+06	1.60806e+07	6.83442e+06	4.31132e+06	5.28117e+06	1.93604e+07	6.66101e+06	1.04282e+07	172378	259970	182507	204826	231276	182804	876662	1.11789e+06	902226	179180	237890	273471	235467	214512	265863	207714	254049	220871	207275	282155	102690	71303.9	97386.2	255670	219632
6-Hydroxycaproic acid	3.41473e+06	3.54997e+06	3.92622e+06	4.08989e+06	776615	262081	3.13551e+06	3.55454e+06	3.83814e+06	812907	3.52432e+06	1.32066e+06	161204	1.11956e+06	2.74767e+06	6.20629e+06	1.34289e+06	9.9029e+06	160513	1.89857e+06	1.99339e+08	4.33563e+07	2.33445e+07	5.99007e+07	1.65902e+07	2.73487e+07	3.5025e+06	2.43797e+07	2.5179e+07	2.93923e+07	1.93782e+07	7.29407e+06	8.77971e+06	9.15469e+06	1.10551e+06
6-Methoxyquinoline	1.59526e+06	2.3684e+06	2.14943e+06	1.73659e+06	1.74609e+06	2.10399e+06	1.54661e+06	1.69513e+06	1.05611e+08	1.62279e+06	7.3261e+06	5.05e+07	2.49893e+06	5.17049e+06	7.89564e+07	1.02223e+06	4.87535e+07	1.39014e+08	61262.8	1.55052e+08	1.82008e+08	1.11676e+08	2.37148e+07	3.52285e+06	3.18142e+06	3.67013e+07	1.81214e+07	1.62521e+07	2.53603e+07	8.83215e+06	1.0456e+08	7.99416e+06	5.49307e+07	5.15525e+07	3.61578e+07
6-Methylindole	6.63277e+07	5.99647e+07	6.12379e+07	2.4223e+07	1.18524e+08	3.43173e+08	1.01435e+08	5.68571e+07	1.3934e+08	1.4213e+07	5.5191e+08	2.91957e+08	3.89158e+06	8.29525e+07	2.9936e+08	8.255e+07	2.06557e+08	1.10964e+08	3.89264e+07	1.94617e+08	579178	1.01493e+06	273480	293909	92770	237823	187988	218294	153354	341530	5.49119e+07	1.11952e+08	1.43198e+08	1.73501e+08	1.48767e+08
6-Methylquinoline	533779	464866	124164	123994	486973	609881	571785	589968	253566	654069	656276	4.59701e+07	681156	1.40073e+08	7.61218e+07	1.55006e+07	1.12435e+06	981851	920997	1.07828e+08	2.04651e+08	1.05037e+08	7.2532e+07	1.19925e+08	6.65875e+07	7.09689e+07	7.66394e+07	7.25125e+07	5.36983e+06	7.04809e+07	850931	4.55608e+06	1.02372e+08	1.02216e+08	7.20258e+06
6-Phenoxynicotinic acid	154542	126839	132569	158636	144079	123106	124559	120103	1.98515e+06	161299	148366	9.39047e+06	106116	5.43818e+06	7.91583e+06	1.47795e+06	195467	144517	165407	1.99567e+07	2.25608e+07	2.05888e+07	4.68256e+06	1.58566e+07	3.37586e+06	6.45627e+06	8.69804e+06	1.12031e+07	95472.8	1.71295e+06	115925	118269	1.14991e+07	9.75236e+06	2.5555e+06
6-phenyl-1,2,3,4-tetrahydro-2,5-benzodiazocin-1-one	2.44339e+07	2.48326e+07	2.45088e+07	2.49631e+07	2.5245e+07	2.52218e+07	2.48886e+07	2.49087e+07	2.40575e+07	2.52946e+07	900974	406748	117463	542617	296373	166807	127124	122386	224399	812972	3.2559e+06	1.4997e+06	178263	585772	163622	354445	205083	208933	132586	440343	321365	355818	600424	426510	357937
7-(1-Ethoxyethoxy)-4,10-dimethyl-3,5,9,11-tetraoxatridecane	9.91265e+07	9.25819e+07	8.54317e+07	1.11197e+08	6.76561e+07	9.26579e+07	1.10439e+08	1.2586e+08	6.60507e+07	1.08416e+08	1.65485e+06	717893	237041	1.00252e+06	6.12125e+06	202993	2.58909e+07	3.88664e+07	1.47719e+07	1.17251e+06	3.00435e+06	2.79675e+06	3.84549e+06	2.15635e+06	1.46337e+06	1.0134e+06	514470	444015	529862	350693	1.155e+07	1.28401e+06	6.25463e+06	1.53912e+07	1.52893e+07
7-(2-hydroxypropan-2-yl)-1,4a-dimethyl-1,2,3,4,4a,9,10,10a-octahydrophenanthrene-1-carboxylic acid	5.1482e+07	4.89377e+07	4.37051e+07	6.21723e+07	3.11388e+07	3.90279e+07	6.01265e+07	5.77009e+07	3.33688e+07	5.8841e+07	759204	2.14889e+06	108909	457028	411055	216368	3.44673e+06	3.88136e+06	635739	3.36591e+06	1.09632e+06	1.08146e+06	361399	989282	582917	440665	388845	207093	243088	200095	1.36723e+06	266093	257757	403782	343331
7-(2-hydroxypropan-2-yl)-1,4a-dimethyl-decahydronaphthalen-1-ol	984436	935475	1.08486e+06	907857	899396	974417	974037	892588	907750	935262	671351	862136	621896	368967	1.15553e+06	1.0837e+06	727789	779481	504933	1.3083e+06	4.07768e+06	926226	1.26473e+06	1.45107e+06	464726	879174	360690	1.03146e+06	1.42339e+06	649437	970441	600746	1.80594e+06	715955	832812
7alpha,25-Dihydroxycholesterol	726768	737944	518953	675448	879520	582366	407404	700969	757733	572390	1.79936e+06	2.06901e+06	125585	2.73312e+06	1.54254e+06	2.97041e+06	393167	552303	1.00284e+06	1.80275e+06	1.19289e+07	1.02158e+07	781406	2.95737e+07	3.43459e+07	904027	534045	1.70223e+06	781952	1.86401e+06	1.34404e+07	292350	958769	1.40328e+06	1.33775e+06
7alpha-Hydroxy-3-oxochol-4-en-24-oic acid	1.33908e+07	3.56715e+07	2.02669e+07	5.37062e+07	8.79746e+06	6.1135e+06	1.81689e+08	9.64466e+07	5.84464e+06	2.88597e+07	607621	794031	322794	565056	1.13071e+06	566685	1.24257e+06	3.63165e+06	1.16975e+06	1.86347e+06	1.48178e+06	1.52423e+06	648549	1.23316e+06	693445	839029	721528	1.08948e+06	612908	1.05555e+06	662055	446028	1.15708e+06	967139	926771
7-Benzyl-4-[(2-hydroxy-4-methylpentanoyl)amino]-3-isopropyl-5,8-dioxo-2-oxa-6,9-diazabicyclo[10.2.2]hexadeca-1(14),12,15-triene-10-carboxylic acid	303177	303543	287610	294719	286044	310694	282411	307525	345301	298537	7.79073e+06	9.54163e+06	139964	1.05808e+07	9.30978e+06	2.67559e+07	177043	206063	181582	4.46629e+06	2.12174e+06	1.84004e+06	7.82365e+06	3.75087e+06	1.25782e+07	4.00912e+06	7.36177e+06	3.86722e+06	4.28008e+06	3.19261e+06	3.57018e+06	2.33931e+07	5.90811e+06	6.58429e+06	8.61868e+06
7-Hydroxycoumarine	8.03174e+06	8.11428e+06	8.32717e+06	8.13328e+06	8.4145e+06	8.48552e+06	2.06332e+06	7.64306e+06	7.45862e+06	8.20908e+06	6.64181e+09	4.70402e+09	5.47589e+09	4.43796e+09	4.70476e+09	5.06547e+09	1.64747e+08	1.60844e+08	1.56833e+08	4.89618e+09	5.1079e+09	5.04459e+09	4.99307e+09	4.32447e+09	4.85267e+09	5.28124e+09	5.53359e+09	5.62619e+09	6.17448e+09	4.77817e+09	4.99903e+09	5.58148e+09	4.70999e+09	4.93007e+09	4.61259e+09
7-Isopropyl-4a-methyl-1-methylene-1,2,3,4,4a,9,10,10a-octahydrophenanthrene	9.05839e+06	1.02441e+07	1.13246e+07	5.40409e+06	1.03198e+07	2.35149e+07	1.10998e+07	4.83849e+06	7.39351e+06	7.7178e+06	421708	197577	65334.2	167845	342852	55721.4	222795	234359	180521	445483	531011	510436	118236	409760	315560	340969	233267	151756	114023	120037	258989	91006.7	154628	242227	218572
7-ketodeoxycholic acid	1.79896e+07	3.63086e+07	1.57456e+07	1.65358e+07	8.09064e+06	1.80199e+07	1.59081e+07	3.54522e+07	1.19594e+07	1.7376e+07	1.75284e+06	534228	141837	379518	398340	1.50976e+06	332372	712434	169673	545942	289354	218695	185299	329905	187919	224007	214749	214955	217153	206046	614502	1.76987e+06	1.69113e+06	1.61119e+06	845271
7-methyl-3-nitroimidazo[1,2-a]pyridine	1.53452e+07	2.04403e+07	1.75396e+07	1.86328e+07	1.92288e+07	1.96176e+07	1.79624e+07	2.22727e+07	1.77476e+07	2.09888e+07	3.10925e+07	3.57815e+07	128906	5.2167e+07	5.86214e+07	1.56609e+07	4.52711e+07	5.81644e+07	20358.2	5.08331e+07	3.52267e+07	3.46842e+07	5.08656e+07	3.14026e+07	4.02145e+07	3.29615e+07	5.17872e+07	5.15312e+07	9.91623e+06	5.03299e+07	6.82299e+07	1.16308e+07	6.76095e+07	4.27459e+07	6.93889e+07
8,8-Dimethyl-3-(2-methyl-3-buten-2-yl)-10-(3-methyl-2-buten-1-yl)-2H,8H-pyrano[3,2-g]chromen-2-one	3.0287e+07	3.31262e+07	5.30908e+07	8.90078e+07	1.60788e+07	2.47599e+07	1.45234e+07	4.32269e+07	2.88576e+07	1.3099e+07	182572	212609	177945	189905	200099	193806	960236	483012	851127	221652	259579	668562	177448	219652	229511	617403	209813	197922	193082	197329	238479	192022	202973	185598	196154
8-{3-Oxo-2-[(2E)-2-penten-1-yl]-1-cyclopenten-1-yl}octanoic acid	1.43192e+06	1.37946e+06	1.38314e+06	1.58045e+06	1.62758e+06	918406	1.45957e+06	1.78379e+06	1.72899e+06	974593	5.56263e+06	2.32825e+08	4.32387e+06	8.8133e+06	1.26943e+07	4.81716e+06	1.31996e+06	1.20883e+06	467303	3.98573e+08	1.43439e+08	1.88181e+08	7.60078e+06	2.38948e+07	1.2871e+07	1.44589e+08	4.3591e+07	5.54589e+07	4.44869e+07	1.9682e+07	1.07865e+08	1.18936e+07	1.19814e+08	1.04511e+08	1.06475e+08
8-hydroxy-2,7,7,11,15-pentamethyl-5,12,14-trioxapentacyclo[9.8.0.02,8.04,6.013,18]nonadec-13(18)-ene-3,17-dione	3.62527e+06	6.76356e+06	360705	246755	4.8031e+06	5.33977e+06	3.51423e+06	3.97976e+06	196784	4.28313e+06	104889	173625	81274.1	140015	222877	102990	105031	89826.6	122417	289180	659644	256469	100761	182085	415006	290487	95788.7	169911	187402	272372	316902	115937	222673	305319	151208
8-hydroxy-deoxyguanosine	1.02215e+06	1.07988e+06	982189	1.02277e+06	1.05792e+06	953158	1.86075e+06	933897	1.00855e+06	1.0118e+06	3.23988e+06	2.77232e+06	1.32667e+06	7.94438e+06	4.60181e+06	5.9781e+07	1.29029e+07	5.9163e+06	75225.4	4.27914e+06	7.61629e+06	6.46982e+06	5.44031e+06	1.26141e+08	3.24628e+07	5.40347e+06	6.47726e+06	5.66473e+06	2.99624e+06	1.12427e+08	3.19913e+08	1.34888e+08	1.7118e+08	1.5013e+08	1.24814e+08
8-Hydroxyhexadecanedioic acid	785023	668498	566002	627458	812337	466139	668184	516675	974586	738913	3.1481e+08	1.26172e+06	1.4313e+06	1.97402e+08	1.76688e+06	597445	306836	328154	302458	2.94138e+06	2.4516e+08	5.12899e+07	1.16972e+06	2.00069e+08	1.5179e+08	1.91946e+08	1.74797e+08	7.10768e+07	4.57264e+07	4.59011e+07	2.41915e+06	719347	1.66417e+06	3.41744e+06	1.37545e+06
8Z,11Z,14Z-Eicosatrienoic acid	2.65966e+06	2.15904e+06	2.59358e+06	2.3881e+06	5.11639e+06	2.23738e+06	1.57514e+06	2.47226e+06	2.75025e+06	2.82108e+06	1.40892e+08	1.59071e+08	1.37722e+06	1.54506e+08	1.0308e+08	6.69787e+07	1.15062e+06	840254	737702	6.0724e+08	9.18691e+07	3.46433e+08	3.51638e+08	2.71348e+08	2.00602e+08	4.17844e+07	4.35299e+07	1.71735e+08	3.86522e+08	6.43073e+07	2.70494e+08	5.58168e+07	2.58484e+08	1.90382e+08	2.24262e+08
9-(3-Methyl-5-pentyl-2-furyl)nonanoic acid	1.72464e+06	1.42763e+06	1.63706e+06	1.39862e+06	1.97227e+06	1.22811e+06	1.80036e+06	1.16671e+06	1.98375e+06	1.49019e+06	3.96199e+07	4.53539e+06	1.46408e+06	1.8977e+07	3.11361e+07	1.72086e+06	472331	865090	1.62715e+06	5.04492e+06	9.40181e+07	1.41518e+08	8.88374e+06	2.02082e+07	6.6407e+06	8.55491e+07	7.07274e+07	6.52957e+07	2.73358e+06	1.24192e+07	3.55967e+07	1.82544e+06	3.46269e+06	1.9643e+07	2.22856e+07
9(Z),11(E),13(E)-Octadecatrienoic Acid methyl ester	1.00282e+08	1.30055e+08	4.07741e+08	1.98169e+08	2.08508e+08	8.17732e+08	4.49371e+08	1.01673e+08	6.61586e+08	4.5542e+08	428906	485080	180753	331868	587303	193138	6.35928e+06	1.15601e+08	1.40276e+06	5.60904e+06	715721	1.62866e+06	537366	636204	702449	451390	530629	191028	859665	310439	869867	487777	708847	537754	483271
9,10-Dihydroxystearic acid	54122	56368.6	52320.2	52557.6	64642.8	65494.9	55129.6	59366.7	62826.6	63616.5	71455.9	69402.8	61130.9	66644.6	68608.5	65853.4	67378.5	64770.4	65805.1	73175.2	1.67488e+06	425363	721200	1.06122e+06	339889	772536	985678	234340	350040	2.27906e+06	67335.1	72286.5	69647.9	69555.5	70207.4
9,12-Hexadecadienoylcarnitine	62194.4	67201.7	65264.5	66271.7	64021.6	65844	64193.3	64407.6	66959.9	74335.7	3.94376e+06	9.23292e+06	89506.5	3.11499e+06	6.99666e+06	96523.3	109840	76121.8	99356.9	318472	2.88425e+07	1.41538e+07	6.43333e+06	1.67507e+07	5.02515e+06	8.96022e+06	7.0275e+06	6.70012e+06	963879	5.04138e+06	9.77689e+06	546496	6.86372e+06	8.09728e+06	6.81376e+06
9,16-dihydroxy-6-(hydroxymethyl)-2,6,11-trimethyl-14-oxo-15-oxatetracyclo[8.7.0.0Â?,â·.0ÂaÂ?,Âaâ¶]heptadec-12-en-8-yl acetate	7.79532e+07	7.78793e+07	7.95608e+07	7.82465e+07	8.18494e+07	7.72451e+07	8.74548e+07	8.66713e+07	7.6077e+07	8.15673e+07	150884	119202	90274.2	105489	101778	83088.3	553043	477739	325646	124511	312714	143783	98225.6	144756	131695	120437	156026	82219.5	80469	138002	202198	89615.9	122084	111937	108386
9-Decenoylcarnitine	118254	91693.6	83712.6	97297	91487.3	105049	81003.6	96498.7	86120	101779	104190	952654	91037.9	504339	821194	120435	126736	103603	158319	808845	1.06708e+06	711683	724050	625816	498717	734777	414100	445926	90728	406312	674863	120796	691386	702633	563155
9H-Fluoren-9-one	1.56036e+07	1.44258e+07	1.58219e+07	1.56826e+07	1.4441e+07	1.42579e+07	1.52782e+07	1.6117e+07	1.52793e+07	1.50694e+07	207863	895866	359469	355847	464911	294850	363418	416249	151786	893266	1.34835e+06	1.06086e+06	477853	587128	336774	503653	411051	431829	488469	396315	477243	334524	429045	386508	354796
9-Hydroxy-10-undecenoic acid	2.41187e+06	3.12176e+06	3.43433e+06	6.36136e+06	3.7681e+06	2.94818e+06	3.67623e+06	8.26456e+06	3.86665e+06	6.20919e+06	4.76346e+06	1.27397e+06	406441	1.75306e+06	1.20511e+06	468385	675111	838568	363101	1.02421e+06	320954	238763	201029	325987	223652	206423	204603	226451	179897	226409	394274	941666	910860	1.00069e+06	1.04513e+06
9-hydroxy-2,10,10-trimethyltricyclo[6.3.0.0Âa,âµ]undec-6-ene-6-carboxylic acid	3.18224e+07	2.53083e+07	2.87697e+07	2.96715e+07	2.99699e+07	3.32395e+07	3.03713e+07	2.61679e+07	2.4781e+07	2.92797e+07	183489	300076	175732	245856	219420	193456	9.62041e+06	631928	216640	555775	403849	265597	209244	251457	235901	177438	175621	156030	160877	126529	419824	235705	268107	231843	228319
9-methyl-2-[4-(trifluoromethyl)benzylidene]-2,3-dihydro-1H-pyrrolo[1,2-a]indol-1-one	1.73052e+07	1.47214e+07	1.02711e+07	2.20511e+07	2.31948e+07	1.00643e+07	7.55279e+06	1.03515e+07	7.7627e+06	2.04724e+07	287509	1.1913e+06	120034	273040	406901	198603	573929	516032	451766	2.53694e+06	1.14668e+06	1.55231e+06	224960	448784	324347	850855	353590	350453	572045	165019	1.32578e+06	349073	734372	345241	398074
a Jasmonoyl-glutamine	8.34506e+06	6.41678e+06	7.33832e+06	8.92361e+06	8.14024e+06	9.69581e+06	6.10258e+06	8.36331e+06	7.49877e+06	1.16424e+07	1.12281e+06	645026	122383	493259	1.4152e+06	314743	224413	176774	123528	1.08144e+06	1.24971e+06	1.09685e+06	884241	896240	644802	661413	1.10298e+06	397499	440713	336983	1.1021e+06	274956	704256	879693	654461
A-12(13)-EpODE	3.77575e+06	6.64633e+06	4.21126e+06	4.45892e+06	3.39821e+06	4.55487e+06	3.49136e+06	5.28592e+06	4.18449e+06	5.40177e+06	2.72952e+07	4.15815e+07	5.46316e+06	5.11684e+07	4.07996e+07	1.82328e+07	5.56424e+06	1.52672e+06	956192	1.25897e+06	1.34204e+08	2.85006e+07	6.82173e+07	8.13717e+07	2.18195e+07	4.58191e+07	1.08326e+08	4.60857e+07	9.61425e+06	7.21867e+07	6.28622e+07	5.62347e+06	3.20396e+07	3.42579e+07	5.70176e+07
AB-005	773441	884017	1.0161e+06	1.02256e+06	873780	739332	1.01264e+06	963420	1.0979e+06	934876	996983	874451	9.77826e+06	1.16018e+06	1.50797e+06	732222	149713	438639	137119	1.47832e+06	4.73978e+07	4.35759e+09	811615	2.06262e+06	1.83681e+07	8.51606e+07	1.55601e+07	859206	4.92157e+07	3.17066e+06	1.58419e+06	747550	881560	1.15038e+06	904097
abietatriene	1.73792e+06	1.7228e+06	1.69806e+06	1.77054e+06	1.61565e+06	1.60082e+06	1.52821e+06	1.68479e+06	1.77994e+06	1.55676e+06	494339	1.06814e+06	148316	435473	663751	284570	798743	767037	664202	1.93699e+06	1.9482e+06	4.77642e+07	453022	730650	612192	790951	468540	491642	1.08139e+06	261400	1.5993e+06	472966	981681	617983	667193
AC 45594	5.49855e+06	5.92271e+06	5.84553e+06	5.47583e+06	5.53921e+06	6.21964e+06	5.88914e+06	6.24352e+06	6.33266e+06	5.97235e+06	1.42297e+07	1.30082e+07	1.37364e+07	9.63048e+06	7.68049e+06	1.45109e+07	1.73795e+06	1.45956e+06	1.38714e+06	727498	8.53913e+06	1.70803e+07	1.57758e+07	1.22952e+07	8.58787e+06	1.56614e+07	1.33987e+07	1.52313e+07	1.70225e+07	1.09068e+07	1.30049e+07	1.47998e+07	1.46581e+07	1.34223e+07	1.45356e+07
AC4620000	6.49018e+07	7.42669e+07	6.4439e+07	6.2294e+07	6.62839e+07	6.85448e+07	6.62268e+07	6.56002e+07	6.02874e+07	7.13424e+07	206159	261943	261967	274205	422485	209181	171137	126232	188601	207640	368950	294197	255898	342966	337818	345487	270899	281724	177846	319621	284573	199095	247327	263925	265176
Aceanthrenequinone	1.58672e+07	8.52819e+07	1.27916e+08	1.1257e+08	1.00192e+08	3.09549e+07	3.0826e+07	1.02426e+08	9.17085e+07	8.35879e+07	2.04329e+07	3.0686e+07	188654	5.109e+07	2.20454e+07	8.83484e+06	6.78981e+07	2.29289e+07	47447	2.1716e+07	5.33119e+07	2.81917e+07	5.33447e+07	2.96699e+07	1.38754e+07	3.28713e+07	2.77204e+07	4.41688e+07	4.40691e+06	5.52283e+07	3.09663e+07	8.51327e+06	4.18457e+07	4.3515e+07	3.65063e+07
Aceclidine	307816	371517	180612	309361	176941	385354	326240	298630	260315	390570	1.0162e+06	5.14132e+06	144819	4.22323e+06	3.74461e+06	1.29667e+06	162128	64610.6	465887	201236	1.18994e+07	8.26359e+06	3.40036e+06	7.09586e+06	2.41525e+06	3.7553e+06	2.51809e+06	2.3937e+06	122514	2.53297e+06	2.59694e+06	213119	2.29199e+06	2.18984e+06	2.09719e+06
Acetanilide	2.99706e+06	506264	542052	497151	532261	1.71138e+06	538303	3.19269e+06	2.02323e+08	562721	7.22946e+07	9.84268e+07	386814	1.15115e+08	1.42677e+08	4.29512e+07	2.31928e+08	1.75128e+08	25394.3	1.46516e+08	2.46879e+08	1.48879e+08	1.09658e+08	2.03827e+08	1.20069e+08	1.08403e+08	1.06738e+08	1.09575e+08	2.81066e+07	1.45642e+08	1.93891e+08	2.44372e+07	1.34282e+08	1.23182e+08	7.64852e+07
acetic acid geranyl ester	2.13933e+06	2.21039e+06	2.03119e+06	2.39665e+06	2.12223e+06	1.81696e+06	1.64114e+06	1.90282e+06	2.23384e+06	1.98728e+06	1.32014e+06	2.31495e+06	527700	1.40199e+06	1.32438e+06	1.1672e+06	805331	773890	682456	4.36069e+06	6.22454e+06	4.7748e+07	1.19071e+06	2.36965e+06	2.03319e+06	2.80729e+06	1.67517e+06	1.43685e+06	1.68464e+06	1.14797e+06	4.17725e+06	1.65287e+06	1.99265e+06	2.15037e+06	1.90992e+06
Acetophenone	9.88499e+06	1.25656e+07	1.18435e+07	8.85841e+06	1.23148e+07	1.52339e+07	9.61983e+06	1.12395e+07	5.87076e+06	9.56599e+06	1.31551e+06	1.88513e+06	1.12692e+06	1.34035e+06	1.36808e+06	952812	2.74275e+06	1.69538e+06	22726.9	1.2352e+06	1.03988e+06	1.70972e+06	1.4688e+06	801706	742127	1.71459e+06	1.82975e+06	1.8968e+06	1.09135e+06	1.47058e+06	2.64084e+06	1.21491e+06	1.37411e+06	474568	1.27066e+06
Aceturic acid	1.07345e+07	1.77142e+07	1.6165e+07	1.86719e+07	1.96303e+07	1.20335e+07	1.21304e+07	1.36886e+07	7.27691e+06	1.76337e+07	1.29269e+07	1.69058e+07	240804	2.50802e+07	1.67725e+07	8.21202e+06	2.70099e+07	2.91881e+07	57306.9	2.1528e+07	2.66268e+07	2.12598e+07	2.15439e+07	1.16834e+07	1.50952e+07	1.69727e+07	3.37784e+07	3.39397e+07	9.74562e+06	2.82693e+07	1.89391e+07	9.83256e+06	2.10994e+07	2.00629e+07	2.05907e+07
Acetyl hexamethyl tetralin	2.0951e+06	1.67322e+06	1.85432e+06	2.21832e+06	1.85466e+06	1.78308e+06	1.11454e+06	1.82889e+06	1.86924e+06	1.51878e+06	520267	854680	166692	657930	648990	521910	1.2234e+06	1.02416e+06	842963	2.06543e+06	2.79688e+06	6.56065e+06	561806	1.41624e+06	983710	1.90843e+07	4.91161e+06	5.91026e+06	916363	351314	1.36715e+06	377962	666680	595888	774986
Acetylcarnitine	183526	389579	402090	432739	327643	294750	302062	401184	221264	286427	289409	311381	218868	464281	83831.7	313924	1.92682e+06	725197	2.96054e+08	70759.2	616991	437348	488924	863410	528337	56540.7	389118	357319	35110.5	572184	569720	348925	617291	492007	578123
Acetylcholine	9.82487e+07	6.93138e+07	7.29781e+07	1.15664e+08	8.0967e+07	7.46566e+07	6.77479e+07	9.89908e+07	9.6348e+07	1.36653e+08	2.47612e+07	1.19175e+08	271600	1.12038e+08	1.18373e+08	2.73878e+07	1.50106e+08	9.58339e+07	43575.9	7.92173e+07	1.15164e+08	2.00155e+08	1.16494e+07	1.19839e+08	1.46529e+08	2.06184e+08	1.03804e+08	9.38646e+07	1.09365e+07	1.44228e+08	8.7682e+07	1.73357e+07	1.09768e+08	9.6784e+07	1.19078e+08
Acetyl-L-carnitine	6.4703e+08	6.29022e+08	2.37342e+08	6.2808e+08	5.09833e+08	4.3915e+07	1.44633e+08	9.33692e+08	1.51469e+08	1.89829e+08	8.20286e+07	4.99304e+07	454385	3.39333e+08	3.15831e+08	1.65864e+08	4.94197e+08	1.44593e+08	19919.1	1.62709e+08	3.45131e+08	1.41981e+08	3.06234e+08	4.86824e+08	3.62602e+08	7.08438e+07	1.90558e+08	1.95649e+08	1.92146e+07	4.74146e+08	3.27224e+08	3.82588e+07	3.09231e+08	3.01215e+08	2.68557e+08
Acipimox	1.37917e+09	1.39818e+09	9.87111e+08	1.37458e+09	1.12023e+09	1.20514e+09	1.29442e+09	7.11734e+07	3.68993e+08	1.36472e+09	24081.7	306128	274305	243078	264470	294553	25256.5	249195	329113	238902	27412.7	263564	26347.1	313111	298960	309544	267744	24375.8	29868.7	272803	306302	34968.1	345516	302130	262007
ACPC	2.10147e+06	1.86751e+06	2.4218e+06	1.989e+06	1.96653e+06	1.43672e+06	633798	2.61737e+06	5.99452e+06	1.91073e+06	2.99691e+06	5.83903e+06	3.17508e+06	4.44583e+06	8.90718e+06	2.48731e+06	1.25066e+07	3.5657e+06	26108.3	8.52147e+06	1.36055e+07	8.99431e+06	6.44034e+06	7.28068e+06	7.80599e+06	5.61098e+06	7.14955e+06	6.69272e+06	2.19035e+06	8.3555e+06	8.9441e+06	2.25496e+06	7.62983e+06	7.9565e+06	4.94631e+07
Adaprolol	5.4673e+06	2.01401e+08	4.69591e+06	6.36657e+07	1.03461e+08	1.32816e+08	8.43861e+07	1.46937e+07	4.05345e+06	6.96803e+06	918417	1.29419e+06	177431	2.6425e+06	2.21348e+06	4.86712e+07	230992	278422	371709	1.83495e+07	1.45917e+07	6.22644e+06	8.75815e+06	1.95341e+06	247991	3.41952e+06	4.05152e+06	4.95251e+06	890347	1.21842e+07	4.50346e+07	1.61691e+06	6.48888e+06	9.04008e+06	1.30432e+07
Adenine	359842	2.01286e+06	2.44087e+06	2.85417e+06	2.15213e+06	3.32104e+06	2.14874e+06	3.8301e+06	345496	3.25147e+06	3.7065e+06	1.66293e+07	1.66069e+07	7.04249e+06	5.99928e+06	1.46874e+08	5.95212e+07	1.07116e+07	45013.9	4.90251e+06	4.74409e+06	5.67461e+06	2.07081e+07	4.56754e+08	1.37961e+08	1.79467e+06	7.11414e+06	4.41966e+06	1.12425e+07	3.27602e+08	7.61415e+07	5.81843e+06	4.66347e+07	4.66302e+07	3.05033e+07
Adenosine	3.53389e+06	2.70881e+07	1.64077e+07	1.74419e+07	1.55948e+07	9.1621e+06	6.47992e+06	2.10028e+07	2.07383e+07	1.12046e+07	5.0226e+07	4.70511e+07	840276	1.58069e+08	7.65351e+07	1.3312e+09	6.19087e+08	2.33944e+07	63036.5	2.91445e+07	3.18649e+07	9.92565e+07	1.8583e+08	3.97984e+09	1.36603e+09	2.87834e+07	1.00401e+08	1.01271e+08	6.32883e+06	3.01978e+09	5.10644e+08	8.2897e+07	3.67789e+08	3.72725e+08	2.7225e+08
Adenosine 5'-monophosphate	2.18518e+06	1.37894e+06	329122	966059	945559	2.4674e+06	1.25432e+06	391932	406491	1.28146e+06	2.1446e+06	3.70623e+06	398477	4.59883e+06	5.21812e+06	5.92786e+06	4.13567e+06	5.24275e+06	84105.6	5.44995e+06	4.79381e+06	7.41384e+06	3.82927e+06	2.15606e+07	1.96896e+07	4.42533e+06	5.65346e+06	4.50569e+06	1.4318e+06	6.39908e+06	9.91457e+07	1.81147e+07	9.12567e+07	9.35778e+07	9.0904e+07
Adenosine monophosphate	762669	820142	801087	803285	912120	812005	787676	767639	798992	846285	2.24442e+06	1.81069e+06	1.79604e+06	2.01532e+06	2.01279e+06	3.23145e+07	2.00626e+06	1.98536e+06	5.38321e+07	2.1071e+06	1.9881e+06	1.80936e+06	1.45058e+06	5.9815e+07	6.34994e+07	1.55153e+06	1.74171e+06	1.67277e+06	1.19595e+06	4.09921e+06	1.98407e+08	2.47729e+08	2.34619e+08	2.43064e+08	2.44598e+08
Adipic acid	1.2524e+06	1.28889e+06	508384	1.24193e+06	1.13629e+06	1.3578e+06	1.12849e+06	478135	571855	1.27149e+06	1.6192e+06	2.84917e+06	1.70079e+06	2.75182e+06	2.63076e+06	532832	2.18253e+06	600739	772196	4.44527e+06	2.72559e+07	1.74766e+07	870151	6.0365e+06	1.79755e+06	2.74739e+06	903515	1.13727e+06	1.76614e+06	2.3817e+06	3.29298e+06	818514	2.24648e+06	2.15883e+06	2.67924e+06
Adrenic acid	2.80836e+06	2.32779e+06	1.56476e+06	1.82142e+06	1.83445e+06	1.35113e+06	2.55741e+06	1.44001e+06	1.72359e+06	1.55565e+06	1.17552e+06	1.16983e+06	629953	5.65471e+06	1.47704e+06	1.08432e+06	1.9142e+06	1.73291e+06	1.45321e+06	2.71519e+06	1.55465e+08	8.87696e+06	2.20679e+06	4.18192e+06	3.42191e+06	6.08707e+07	5.34666e+07	6.19993e+07	1.73072e+06	5.0736e+07	2.93544e+06	971086	1.15798e+06	4.10721e+06	907135
afegostat	1.74342e+07	638816	943045	1.51652e+07	674172	790539	1.1112e+06	657670	680068	2.48016e+06	1.11029e+07	1.80561e+07	722903	1.88274e+07	3.31038e+07	2.38252e+06	4.76341e+07	3.17664e+07	28733.2	2.90039e+07	4.5289e+07	2.67101e+07	2.53118e+07	1.87138e+07	3.60195e+07	7.3514e+06	1.57513e+07	1.41772e+07	3.73739e+06	1.051e+07	2.15386e+07	4.48821e+06	3.69385e+07	3.73524e+07	2.59795e+07
Aflatoxin G2	78347.4	85600	78149.4	90831	85407.4	98067.8	75620.4	90085.7	80396.8	95015.4	314553	99954.5	84157.7	195176	7.58205e+06	83632.3	118313	94508.2	145169	77159.4	1.05364e+06	92071.9	96196.5	235289	91151.2	478150	809224	851491	92314	469200	2.81146e+06	110331	150639	2.57301e+06	2.68412e+06
Ageratriol	7.15668e+06	6.28069e+06	5.23051e+06	6.39088e+06	5.22799e+06	5.76979e+06	5.5763e+06	5.83582e+06	5.96411e+06	5.56748e+06	1.66638e+07	9.5901e+07	450388	1.01143e+07	2.1373e+07	2.15624e+06	3.47727e+06	3.61439e+06	4.05455e+06	2.01596e+07	9.82922e+07	3.66762e+08	5.71401e+06	2.92655e+06	2.98531e+06	9.78086e+07	1.76541e+07	3.38519e+07	8.19196e+07	2.39924e+06	7.40893e+07	1.66347e+07	4.4125e+07	3.06221e+07	3.21642e+07
AL 8810	1.48857e+08	1.92572e+08	9.13346e+07	2.218e+08	1.33659e+08	6.72756e+07	9.12223e+07	2.25575e+08	9.30229e+07	2.08415e+08	322177	1.12003e+06	112853	295451	375261	342320	539593	485160	431153	2.38516e+06	1.07808e+06	1.45944e+06	216295	421935	304943	799952	332437	1.04956e+06	1.00494e+06	1.05867e+06	1.2176e+06	328189	619978	359609	374259
AL 8810 Methyl ester	2.22964e+06	2.88763e+06	1.77676e+06	2.96766e+06	2.18359e+06	1.48751e+06	3.43042e+06	4.34574e+06	2.56166e+06	2.04825e+06	7.08643e+06	2.77836e+06	410155	6.84106e+06	1.31733e+06	796031	1.90556e+06	2.38735e+06	1.87373e+06	5.27284e+06	1.03737e+08	2.3466e+07	980550	1.47337e+06	1.66793e+06	3.68296e+06	1.97353e+06	2.62857e+06	474017	2.50369e+06	9.98212e+06	909294	6.70742e+06	3.53969e+06	2.91199e+06
Alanyltryptophan	98439.3	98235.3	100556	95974.5	98782.2	100348	98604.8	95692.7	112900	104639	129577	287556	128604	503181	199444	923938	160050	208525	168127	121092	343625	368850	576188	2.21003e+07	1.40687e+07	281788	480350	366374	114042	1.29146e+06	191924	225848	1.52337e+06	999822	134255
Ala-Tyr	205267	105122	151314	150981	168891	229276	101839	212283	222705	148499	107531	1.22171e+06	212701	5.09154e+06	2.43251e+06	1.12867e+07	309139	292289	245817	480241	3.75431e+06	1.6468e+06	3.17114e+06	1.25363e+08	6.39286e+07	1.35957e+06	1.98033e+06	4.50872e+06	204410	1.34107e+07	585934	396559	1.01925e+07	1.37472e+07	1.25472e+06
Allantoin	1.54202e+07	1.48667e+07	9.95188e+06	1.21513e+07	1.62874e+07	1.99928e+07	1.26684e+07	1.36265e+07	8.92423e+06	1.39367e+07	1.35314e+07	1.73937e+07	84337.3	3.62844e+07	2.21019e+07	1.51569e+07	3.48071e+07	3.46245e+07	26848	2.7597e+07	2.04287e+07	2.3691e+07	2.10973e+07	1.97039e+07	1.28423e+07	2.23168e+07	2.22041e+07	2.0274e+07	1.17473e+07	2.68694e+07	1.97586e+07	9.13367e+06	2.47395e+07	2.71103e+07	2.64259e+07
all-cis-4,7,10,13,16-Docosapentaenoic acid	7.22216e+06	7.15616e+06	7.00412e+06	7.2338e+06	7.53224e+06	6.17346e+06	6.16045e+06	6.65247e+06	6.92942e+06	6.64033e+06	3.32605e+07	1.55146e+08	1.23208e+06	2.19478e+07	5.26966e+07	889428	4.50951e+06	3.78489e+06	3.7845e+06	8.78968e+06	1.35897e+09	2.63812e+09	8.63717e+06	7.99474e+06	7.21382e+06	1.30297e+09	3.17561e+08	3.55435e+08	1.29659e+08	1.54994e+07	1.95719e+08	3.73319e+07	9.23051e+07	5.87369e+07	5.36369e+07
all-trans-retinal	2.92447e+07	5.5661e+07	1.55382e+08	6.27155e+07	5.54671e+07	3.94079e+08	1.5709e+08	2.20277e+07	2.33098e+08	3.0527e+08	385079	701673	365188	422113	438535	285077	780630	7.87552e+07	1.53461e+06	594020	1.07355e+06	2.60433e+06	818221	910774	1.30027e+06	1.19873e+06	1.55731e+06	279142	608891	440137	1.30335e+06	439242	402130	375133	525675
Almitrine	4.0745e+06	8.97169e+06	3.42668e+06	7.04405e+06	7.22065e+06	5.68356e+06	1.43608e+07	7.58278e+06	1.76436e+06	4.22617e+06	213102	344598	82951.5	231218	249339	119635	83288.6	90409.1	83299.2	516040	573004	836510	305788	398014	346928	417216	462329	455745	229113	369876	622631	229503	419823	273509	329104
alpha-Methyl D-mannoside	1.31464e+07	1.3538e+07	1.37074e+07	1.28248e+07	1.2433e+07	1.26022e+07	1.33661e+07	1.32796e+07	1.26578e+07	1.26253e+07	7.77046e+06	5.59851e+06	6.84155e+06	5.2798e+06	4.05243e+07	7.23237e+06	312425	4.54316e+06	4.34008e+06	5.60396e+07	2.99962e+07	3.93658e+07	2.33641e+07	3.82843e+07	2.40953e+08	1.4729e+07	6.6513e+06	7.19461e+06	1.34996e+07	1.4762e+07	3.11027e+07	3.06498e+06	4.29916e+07	5.2799e+07	5.28907e+07
Alprazolam-d8	5.62202e+06	6.50621e+06	6.57853e+06	5.59115e+06	7.26407e+06	5.74543e+06	6.61169e+06	6.39187e+06	5.14525e+06	7.04485e+06	115535	150809	82622.1	110434	115809	91742.8	292985	358796	405750	108231	291536	227790	100966	152843	139053	116992	100555	86812.9	80307.1	78830.3	213494	115518	133567	118191	114441
AM9627000	1.42011e+06	1.47482e+06	1.33868e+06	1.50998e+06	1.24089e+06	1.46884e+06	1.37454e+06	1.41973e+06	1.54142e+06	1.41679e+06	9.37991e+06	1.09063e+07	8.98385e+06	7.1714e+06	1.89411e+06	4.452e+06	9.67235e+06	9.58676e+06	1.0708e+07	8.684e+06	2.96154e+06	1.13914e+06	3.84252e+06	8.0167e+07	4.07324e+07	9.75806e+06	3.01291e+06	2.45248e+06	7.60521e+06	2.79104e+07	1.09624e+07	1.26887e+07	4.75197e+06	4.67217e+06	1.14302e+07
Amantadine	6.5221e+06	9.5796e+06	51794.6	76682.4	7.2202e+06	9.84609e+06	4.28096e+06	6.30194e+06	61321.7	6.79174e+06	138506	188410	66209.7	160781	110773	78319	312152	69420.6	80973.8	282088	1.18233e+06	408286	111370	293890	101213	120808	93239.6	85245.6	57821.2	102462	220092	137234	191117	163536	150521
Amdoxovir	388430	420025	374977	430191	400228	446387	413121	412619	480352	462844	142778	89707.9	201029	2.48977e+06	257350	204447	279401	216794	225977	89995.4	129136	93457.8	1.44791e+06	3.6556e+06	1.35976e+06	80372.7	839586	1.19053e+06	58525.4	8.4255e+06	581382	136837	605381	746227	608683
Amide C18	399265	380473	347816	348106	351212	369235	574916	351383	367936	391825	8.31204e+06	1.98208e+07	349010	3.17834e+06	6.66994e+06	1.31542e+06	553295	343346	162134	3.92589e+07	8.48762e+07	2.68486e+07	594789	5.67802e+06	6.38486e+06	2.62681e+07	3.10949e+06	2.72111e+06	1.19523e+07	1.18133e+06	3.57934e+07	7.54365e+06	6.99522e+06	2.72657e+06	2.61323e+06
Amide C22	247623	244056	204489	307547	288300	6.71357e+06	3.56299e+06	1.60718e+06	284846	266246	566218	2.04854e+06	66941.7	125876	662813	301878	772966	102007	406383	100178	621315	127797	133291	1.09479e+06	219609	397582	113800	73835.3	153834	65163.6	4.83986e+06	7.36497e+06	642767	380527	436327
amiloxate	76844	77384.3	77820.7	81407	77822.9	78337.4	75357.7	79200	83159.8	79401.2	715170	261961	127970	1.33614e+06	1.84995e+06	166020	2.28442e+06	104676	133887	471743	3.98919e+06	2.38329e+06	1.50614e+06	2.56581e+06	861285	1.44555e+06	1.68455e+06	2.57863e+06	150564	3.64308e+06	2.55729e+06	192716	241776	2.20014e+06	2.42288e+06
Aminolevulinic acid	8.46767e+06	7.73251e+06	7.57975e+06	8.01644e+06	7.21766e+06	5.63871e+06	6.21809e+06	1.08407e+07	2.06399e+07	1.01607e+07	9.51998e+06	1.89337e+07	1.15858e+06	1.53012e+07	3.28142e+07	1.3305e+06	1.97265e+07	1.75228e+07	55796.2	2.85371e+07	4.13919e+07	3.76917e+07	1.97894e+07	9.73589e+06	8.69369e+06	2.4648e+07	2.37484e+07	1.97129e+07	6.87166e+06	1.74876e+07	2.09224e+07	4.55974e+06	2.19213e+07	2.54624e+07	2.20417e+07
Amorolfine	2.48657e+08	2.47099e+08	2.45741e+08	2.44141e+08	2.47031e+08	2.38948e+08	2.44087e+08	2.37864e+08	2.39326e+08	2.50256e+08	83671.1	120877	70385.7	101232	86446.8	72740.4	117252	96673.8	78255.2	184378	433619	192757	81527.4	129524	85874.1	112032	81827.7	78642.2	72091.2	92921.1	179670	93141.7	121846	110474	110209
anacardic acid	38491.1	41090.2	38972.9	36876	36878.4	42224.8	36724.3	39550.9	41762.2	40643.3	72111.7	54334.7	52643.8	54575.6	58158.7	64570.2	57563.2	57085.8	55603.5	57416.3	173596	104240	98405.6	266685	948145	111898	78442.5	109827	100007	224666	56245.4	67140.6	72510.7	64309	72238.5
Ancymidol	63428.5	61842	60697.5	61932.6	63378.3	59179.4	59758.2	59233.5	60878.6	57688	75224.7	57060.7	48212.8	55463.9	57347.7	50183.8	57243.1	49065.8	52513.8	52951	245851	245670	254997	630498	314605	286186	1.39622e+06	1.00922e+06	453597	2.16131e+06	50955.4	55700.3	53352.8	52044.7	51637.5
ANDILESIN A	1.14505e+07	4.54906e+07	2.5072e+07	3.20392e+07	1.32291e+07	2.46942e+07	1.09378e+07	3.6945e+07	3.2331e+07	1.54761e+07	660454	624743	346393	736918	714406	379529	852805	1.90179e+06	867445	994949	2.01176e+06	1.83366e+06	637020	1.26461e+06	717810	710811	706200	726941	521620	831436	1.18258e+06	472276	952221	1.00239e+06	841454
Andrographolide	1.44154e+07	8.82247e+06	1.21113e+07	1.60995e+07	1.33427e+07	2.15571e+07	9.05001e+06	2.61484e+07	1.83176e+07	1.17663e+07	719607	760443	110959	837398	1.23484e+06	365712	1.02566e+06	1.21623e+06	1.77698e+06	926146	1.83099e+06	1.1187e+06	827998	1.48877e+06	1.08678e+06	490021	531918	544320	683232	458183	1.18724e+06	344660	781257	1.00695e+06	866687
Androstanolone	1.93818e+06	1.93407e+06	3.82496e+06	2.56391e+06	2.82784e+06	9.64462e+06	3.3576e+06	785799	5.65516e+06	6.6964e+06	174472	237900	130565	216641	160033	122880	267093	348991	308654	456027	395908	291374	167707	248630	204056	243841	265438	155405	122326	125212	409371	164650	227243	214242	123824
Androstenedione	659841	737945	688283	733795	678668	594314	585528	603113	704262	684276	946530	462597	141285	527221	1.98088e+06	430854	755450	557178	526894	1.19432e+06	6.0858e+06	1.4041e+07	509689	1.13488e+06	788279	4.19084e+06	1.54276e+06	2.03095e+06	5.14933e+06	304640	1.2912e+06	946566	2.5703e+06	1.48267e+06	343477
Androsterone	3.28499e+07	3.56524e+07	3.55716e+07	3.47475e+07	3.49973e+07	3.72378e+07	3.87518e+07	3.8687e+07	3.50156e+07	4.00379e+07	1.50327e+06	2.15008e+06	593543	1.7052e+06	2.0378e+06	1.35807e+06	1.42209e+06	1.48136e+06	1.57264e+06	4.98825e+06	3.48471e+06	2.66091e+06	2.17056e+06	2.96381e+06	2.22082e+06	1.34482e+06	1.30293e+06	1.24777e+06	1.40082e+06	1.24939e+06	4.06969e+06	1.32653e+06	3.07212e+06	2.19591e+06	2.47008e+06
Anecortave	5.53257e+06	4.83148e+06	5.04425e+06	5.88417e+06	2.57947e+06	4.69204e+06	6.02924e+06	8.34295e+06	2.13719e+06	2.54198e+06	73863.4	94938.4	56960	68442.5	85142.1	86172.2	109881	320795	91691.6	83831.9	98855	81409.1	66645.6	110372	99634	83840.2	58781	49088.9	81630.2	57956.3	144192	68382.9	81554.6	74998.7	77438.4
Aniracetam	46090.2	87265.2	43367.9	114730	99366.5	125164	45122.3	124731	89495.8	61182.1	354376	1.17461e+06	331619	4.71646e+06	3.98883e+06	5.3329e+06	330322	362594	360686	1.48439e+06	5.65385e+06	4.99173e+06	3.38828e+06	7.38275e+07	6.18153e+07	2.03831e+06	4.00628e+06	3.5712e+06	295060	1.86638e+07	7.14991e+06	335030	6.89846e+06	7.18897e+06	2.07198e+06
anticapsin	496157	570646	515833	563474	577705	604635	535752	501928	493270	576546	2.81334e+06	1.16724e+06	1.13845e+06	2.83637e+06	2.32827e+06	2.82151e+06	1.4164e+06	1.42154e+06	33628.6	1.59844e+06	2.24743e+06	1.74447e+06	2.97642e+06	2.22757e+07	1.07081e+07	1.37559e+06	1.466e+06	1.54453e+06	695275	5.99479e+06	1.56972e+06	1.97914e+06	1.59934e+06	1.63316e+06	1.80754e+06
Arabinosylhypoxanthine	4.39708e+06	2.74003e+07	8.00258e+06	1.65095e+07	6.21575e+07	2.40708e+07	6.02397e+07	4.05381e+07	1.00894e+08	5.21461e+07	4.0971e+06	4.7923e+06	330293	1.10743e+08	1.0088e+07	3.85715e+08	1.03524e+08	4.12608e+06	90544.4	2.03522e+06	6.47592e+07	1.95853e+07	6.18404e+07	1.23767e+09	3.56432e+08	1.97376e+06	3.48915e+07	3.40621e+07	389807	6.17026e+08	6.90889e+08	6.38172e+07	5.24385e+08	4.80737e+08	3.47817e+08
Arachidic acid	2.02576e+07	1.22501e+07	1.77957e+07	1.98859e+07	1.2874e+07	1.07347e+07	1.21205e+07	1.48401e+08	1.73975e+07	1.62726e+07	4.26234e+06	721425	118610	559133	277629	490528	156309	545334	375839	557777	62278	59263.4	77752.1	43575.5	56258.3	74927.9	71835.7	58170	53889.2	69791.4	1.86054e+06	1.75941e+06	1.19848e+06	749446	321787
Arachidonic acid	5.47316e+06	4.50114e+06	4.5651e+06	4.62651e+06	4.91802e+06	4.2604e+06	5.48759e+06	5.03196e+06	5.09449e+06	5.5344e+06	2.75068e+06	8.10959e+06	2.80649e+06	3.94926e+06	6.52269e+06	3.5703e+06	3.33585e+06	3.33223e+06	4.3254e+06	1.50386e+07	1.94905e+07	2.58031e+10	8.33438e+06	7.28908e+06	5.54907e+06	7.52301e+09	2.16829e+09	2.37728e+09	9.11153e+06	1.51221e+08	7.95907e+06	3.10555e+06	8.00702e+06	6.77114e+06	8.69626e+06
Arachidonic acid ethyl ester	1.26396e+06	1.30595e+06	1.39719e+06	1.416e+06	4.40607e+06	1.0735e+06	969622	1.15514e+06	1.31981e+06	1.17413e+06	2.0318e+07	3.12818e+07	539912	7.46039e+06	2.62188e+06	752611	475808	457232	403211	2.23508e+07	1.17866e+08	1.68163e+07	4.37479e+06	4.10191e+06	1.40628e+06	2.87066e+07	6.9793e+06	848924	3.59865e+08	3.2194e+06	4.10307e+07	5.13513e+06	2.33995e+08	2.71591e+06	1.93338e+08
Arachidonic acid methyl ester	8.42489e+06	7.01745e+06	7.07905e+06	8.09683e+06	7.50883e+06	7.59293e+06	9.01405e+06	8.00117e+06	8.74982e+06	8.77254e+06	3.90488e+06	6.91739e+06	4.46546e+06	6.06964e+06	6.75133e+06	3.7396e+06	6.14955e+06	6.18009e+06	4.16275e+06	8.53205e+06	5.8609e+07	3.91156e+10	1.03251e+07	8.84258e+06	6.71986e+06	1.60286e+10	5.68505e+09	5.62639e+09	2.24091e+07	3.87107e+08	7.81171e+06	4.12411e+06	8.76802e+06	7.91024e+06	4.95101e+06
Arachidonic acid-biotin	626891	1.33498e+07	542282	773156	435129	3.05848e+06	2.84347e+06	632976	216820	1.74147e+06	265232	413738	96637.5	293538	362795	310773	84644.4	78936.8	89227.3	1.06989e+06	894465	925359	533009	617443	321919	362493	383582	353895	302766	387438	522004	219510	570878	378392	519809
Arachidonoyl amide	3.98998e+06	3.99928e+06	4.03243e+06	4.05559e+06	4.06988e+06	8.47018e+06	4.18637e+06	4.37854e+06	4.10102e+06	3.94482e+06	1.74515e+08	1.00472e+09	7.69817e+06	2.40336e+08	6.82257e+07	3.22271e+07	553909	344711	428529	5.85723e+07	1.55133e+09	3.50739e+07	4.67528e+07	1.37314e+08	2.12039e+08	7.2626e+08	9.28724e+07	7.66652e+07	1.38763e+08	4.05494e+07	1.29974e+08	5.47062e+07	1.75849e+08	2.09068e+08	2.18322e+08
Arachidonoyl ethanolamide phosphate	6.67722e+06	1.36776e+07	4.89646e+06	9.85267e+06	3.48144e+06	4.33365e+06	2.70132e+07	8.82883e+06	1.19625e+07	5.24543e+06	62728.9	69874.5	52964.5	81394.1	77255.7	55823	50962.7	42497	63403.4	57664.1	121094	91341.4	64534.6	85730.1	66175.3	67526.8	66717.2	59061.4	41688	81180.7	97799.3	64102.7	85656	83499.3	87815.9
Arbutin	1.24263e+08	1.38089e+08	1.3008e+08	1.31684e+08	1.30358e+08	1.3176e+08	1.3445e+08	1.35811e+08	1.28681e+08	1.31574e+08	323513	341119	101174	329664	288088	162676	118227	118616	150090	710434	718138	1.16697e+06	413554	614660	498102	243829	228160	227942	374160	346188	713953	198653	400029	379529	343953
Armillaramide	7.37902e+07	6.03764e+07	4.94486e+07	7.34081e+07	8.18778e+07	2.46594e+07	2.03636e+07	6.07244e+07	3.48032e+08	5.96926e+07	1.06711e+06	4.18312e+06	152854	642384	220106	128837	544820	542996	463026	3.40774e+06	1.6159e+06	1.80346e+06	375986	1.3905e+06	943641	615211	330349	214316	341676	188547	2.80568e+06	247977	518656	489798	217983
Artemether	3.91367e+07	4e+07	4.63325e+07	3.82626e+07	4.0712e+07	4.57799e+07	2.15053e+07	4.30742e+07	4.90754e+07	4.784e+07	493043	793037	190900	532111	573814	275322	214451	4.64476e+06	248980	1.18759e+06	1.31868e+06	1.92509e+06	711398	915966	798399	960157	1.06398e+06	1.04883e+06	527268	851211	1.43289e+06	528164	966155	629436	757381
Artemotil	808436	818126	824664	815424	815502	815685	823384	801590	810556	799838	327953	338235	331124	515584	269500	354017	174114	158432	244539	448349	738520	521007	414139	832219	461684	387279	402854	530939	182142	838992	791777	334443	526100	560824	320312
asn-val	1.387e+06	1.74545e+06	1.38587e+06	1.65068e+06	1.51814e+06	1.82932e+06	1.29278e+06	1.5114e+06	1.12216e+07	1.64866e+06	817069	6.29234e+06	179565	2.63224e+06	2.60061e+07	308868	7.79665e+06	2.42727e+06	53265.1	1.07972e+06	1.02502e+07	3.63562e+07	1.17405e+07	1.20799e+06	764729	8.6803e+06	1.37707e+07	1.37415e+07	234475	2.73545e+06	5.32508e+06	457941	5.56969e+06	5.16183e+06	2.91271e+06
ASPARANIN B	8.25695e+06	8.39024e+06	8.35685e+06	7.58948e+06	8.20142e+06	6.88108e+06	6.89354e+06	7.47234e+06	8.0143e+06	7.80409e+06	83029.8	101250	72810	90866.4	90591	86094	119783	350290	299915	114434	98800.9	316764	83284.7	105564	106550	88383.3	74290	63731.2	82622.5	85684.1	113976	86904.2	97313.5	79753.6	84868.3
Aspartame	135892	218356	203909	226647	237656	215537	244923	207507	225713	201701	169149	1.54642e+07	228078	1.16685e+07	2.73265e+07	2.14436e+06	360660	282748	287136	1.54565e+07	3.78731e+07	3.12098e+07	1.40265e+07	1.53063e+07	1.01531e+07	1.68839e+07	1.35985e+07	1.73007e+07	1.01882e+06	1.2307e+07	728320	1.19129e+06	2.07205e+07	2.25487e+07	1.52689e+06
Aspirin	2.18855e+06	2.62387e+06	2.34977e+06	228924	244832	2.20126e+06	2.06575e+06	2.13361e+06	2.26723e+06	2.42933e+06	5.19873e+07	5.46405e+07	4.24307e+07	4.84007e+07	5.0298e+07	5.25596e+07	1.58001e+06	1.46421e+06	1.49372e+06	6.97359e+07	6.14634e+07	4.85986e+07	5.25269e+07	5.87206e+07	6.35831e+07	4.92914e+07	5.58615e+07	5.08161e+07	4.94565e+07	5.01679e+07	3.68358e+07	3.49566e+07	4.11445e+07	4.66724e+07	4.68409e+07
Asp-lys	57050.7	55163.6	54488.7	55048.4	54670.5	55139.7	56113.6	56778.8	70458.7	59877.7	375993	385407	84395.2	1.66493e+06	488788	3.51098e+06	276408	59526.8	16570.4	569924	842736	581052	1.3942e+06	3.68574e+06	4.7937e+06	441092	893902	598203	129095	2.68718e+06	717619	472197	665982	662780	515638
Astemizole	1.91846e+07	3.21822e+07	8.12624e+06	1.11e+07	1.15197e+07	1.41428e+07	7.14724e+06	1.70064e+07	1.06001e+07	6.72356e+06	3.68591e+06	3.04023e+06	698711	4.75379e+06	9.5159e+06	2.16987e+06	1.41504e+07	7.0779e+06	4.59001e+06	1.12243e+07	7.84957e+07	8.20687e+06	4.94235e+06	1.80387e+07	1.47119e+06	7.99711e+06	6.31355e+06	8.36427e+06	2.84707e+06	6.22481e+06	1.29189e+07	1.56856e+06	6.81367e+06	4.59553e+06	6.44086e+06
Athamantin	4.58274e+07	3.972e+07	3.38647e+07	2.80897e+07	5.03905e+07	1.04753e+07	1.76048e+07	2.42924e+07	4.69111e+07	4.1924e+07	370163	183263	62040.3	323681	106979	70643.2	333794	318637	299374	540913	1.02302e+06	899946	140451	308819	363310	598905	233916	122007	157876	100021	241754	82512.6	137572	103450	93978.3
Azafrin	366014	939384	280440	292550	394378	292150	311538	240898	454397	344515	7.24027e+06	8.70069e+06	134855	6.86917e+06	936545	2.9984e+06	143061	153001	141020	1.37141e+06	3.27684e+06	1.26442e+07	1.40154e+07	4.35196e+07	6.70419e+07	984655	439425	4.67938e+06	9.54606e+06	6.74677e+06	6.51041e+06	4.27314e+06	1.9928e+06	1.54908e+07	1.34454e+07
Azelaic acid	1.25403e+07	1.12394e+07	1.49394e+07	1.28373e+07	1.25169e+07	1.03172e+07	9.44747e+06	8.49485e+06	1.12546e+07	8.13825e+06	4.15154e+07	2.31044e+07	942419	6.04586e+06	2.69149e+07	1.9827e+07	1.54466e+06	1.64846e+06	1.64024e+06	3.7808e+07	3.1825e+07	7.47933e+06	2.77312e+07	2.64417e+07	3.08959e+07	3.37987e+06	5.39962e+06	1.94186e+06	1.14089e+07	3.03835e+06	2.47311e+07	1.65972e+07	2.1926e+07	1.71636e+07	2.02618e+07
Bambuterol	5.60061e+07	5.69515e+07	5.44999e+07	6.78281e+07	3.84521e+07	5.35008e+07	5.65998e+07	6.33355e+07	3.57342e+07	4.55199e+07	155495	238507	101614	137559	165000	107052	4.36532e+06	3.89807e+06	2.94972e+06	121735	270613	212888	111443	298778	323490	225581	126149	101734	178591	112680	348015	133438	192340	161552	157974
Basic Violet 1	107015	107538	110910	109312	107667	111414	110328	108929	108868	108695	109436	182706	93199.2	537318	393685	154743	87305.9	515142	109860	98786.2	6.66958e+07	449881	115849	188670	130140	119414	3.50414e+06	3.19148e+06	75569.5	143744	753605	109816	698893	697325	704807
Batilol	5.20572e+06	5.34549e+06	4.74876e+06	5.63455e+06	4.72228e+06	4.27175e+06	4.02663e+06	4.95705e+06	4.64043e+06	4.36357e+06	1.85358e+07	4.04348e+07	478643	2.64606e+07	1.40818e+07	386559	2.75017e+06	2.83689e+06	2.43682e+06	4.99346e+06	5.75174e+08	3.65113e+07	7.04801e+06	1.41642e+07	2.80343e+07	4.14047e+07	9.04877e+06	9.78602e+06	2.2247e+07	5.66568e+06	1.16644e+08	1.67617e+07	1.97211e+07	1.33502e+07	1.51752e+07
Batrachotoxin	132556	173710	176665	134685	158630	161663	133915	156661	183082	197765	1.62378e+06	125732	85547	6.50489e+06	5.90868e+06	96966	74953.2	86964.9	76705.8	2.41608e+07	3.4354e+07	1.43115e+06	7.31076e+06	1.19121e+07	3.41482e+06	3.08581e+06	2.88849e+06	2.45242e+07	455027	2.74783e+07	1.19681e+07	110589	9.55122e+06	8.7367e+06	8.39005e+06
b-D-Glucopyranosiduronic acid, (3a,5b)-24-[(carboxymethyl)amino]-24-oxocholan-3-yl	1.92764e+07	1.1738e+08	7.05151e+06	1.6713e+07	5.55333e+07	2.37736e+07	1.78754e+07	7.07995e+06	2.56409e+06	5.84339e+06	765415	1.23552e+06	283229	919355	1.01358e+06	585036	297099	775568	356064	2.39355e+06	2.77901e+06	1.83336e+06	1.01748e+06	1.5479e+06	1.18262e+06	849859	922900	872321	751462	759026	2.23429e+06	728327	1.37348e+06	1.18395e+06	1.25871e+06
behenic acid	1.45617e+06	78911.3	1.59545e+06	76449.4	76411.4	1.0774e+06	1.50269e+06	102380	76283.5	1.61727e+06	1.37826e+07	921033	213779	1.0603e+06	621330	634406	550144	905006	549013	552175	78078.5	43221.2	69039.2	39040.5	32088.1	49377.6	52920.8	47160.6	33866.9	65221.1	4.84052e+06	6.30577e+06	610649	640190	588245
belfosdil	329413	329810	312499	320223	310797	337580	306849	334136	375182	324371	2.91694e+07	1.80477e+06	151740	1.48296e+07	1.58637e+07	813358	147695	182175	153824	1.84735e+07	1.14094e+07	3.16767e+06	2.49355e+07	1.21339e+07	1.99787e+07	3.1467e+07	1.59193e+07	1.74428e+07	2.91006e+07	3.92873e+06	1.78737e+07	618969	1.96163e+07	3.00641e+07	3.95785e+07
Bemotrizinol	2.01369e+06	1.71777e+06	1.85447e+06	1.98808e+06	1.9721e+06	2.44386e+06	1.86346e+06	2.31891e+06	2.31355e+06	1.84986e+06	1.45237e+06	1.6063e+06	2.44479e+06	1.77412e+06	1.18916e+06	2.85466e+06	1.721e+06	2.09554e+06	1.69225e+06	1.10956e+06	1.4947e+06	4.01632e+07	653041	4.30303e+07	2.34929e+07	3.08295e+07	2.71054e+07	5.49247e+07	6.39541e+07	3.79656e+06	3.06742e+06	1.79586e+06	2.77269e+06	1.94099e+06	2.03921e+06
Benzaldehyde	8.7224e+06	1.60316e+07	2.80706e+07	8.9718e+06	1.99827e+07	5.17068e+07	3.47743e+07	9.47547e+06	3.39931e+07	3.80488e+07	406232	572518	174041	453530	513135	447509	748399	2.93838e+07	372546	1.43507e+06	1.17605e+06	810277	507258	796392	602046	405402	396686	411165	456006	355954	1.1656e+06	422284	707097	519270	561520
Benzisothiazolone	4.731e+07	2.4168e+07	4.48138e+07	5.37255e+07	4.8908e+07	2.33998e+07	3.54956e+07	2.71628e+07	2.15728e+07	4.78822e+07	644728	739647	575460	797723	799895	561726	1.80907e+07	1.3944e+07	5.64392e+06	833989	194745	692471	627938	1.0079e+06	715714	775075	786053	764250	482604	795520	685048	560816	768247	699192	672007
Benzoic acid	1.21455e+08	1.42497e+08	1.2044e+08	1.28435e+08	1.41113e+08	1.67135e+08	1.25305e+08	1.66121e+08	7.3794e+07	1.65065e+08	2.86316e+06	4.17341e+06	2.8268e+06	3.92873e+06	4.69279e+06	3.7622e+06	7.27402e+07	6.09192e+07	33387	3.34019e+06	3.54694e+06	4.29322e+06	6.31598e+06	5.4025e+06	3.58604e+06	3.58323e+06	5.92355e+06	3.55164e+06	3.53003e+06	3.67944e+06	3.71337e+06	3.12723e+06	4.73773e+06	4.52071e+06	4.09757e+06
Benzophenone	103620	334918	386949	335440	104869	396550	408236	370485	106038	373180	3.97182e+06	535122	1.36569e+06	434155	445124	463794	516951	70910.5	339790	552390	507530	558368	491625	462815	584375	116310	419234	537614	1.72031e+06	480745	382538	461355	480572	388752	476896
Benzothiazole	6.32817e+07	7.72167e+07	7.39408e+07	7.86882e+07	6.66775e+07	8.13706e+07	7.21305e+07	8.6775e+07	6.48325e+07	8.42185e+07	1.46543e+06	1.64851e+06	1.46705e+06	1.43103e+06	1.47582e+06	1.60632e+06	1.34476e+06	1.8376e+06	838311	1.67575e+06	1.57793e+06	1.56608e+06	1.57669e+06	465241	1.91595e+06	1.45272e+06	265283	1.47178e+06	1.51884e+06	1.57523e+06	1.61455e+06	1.48634e+06	1.53455e+06	1.58785e+06	1.7069e+06
Benzotriazole	111766	117480	325692	278246	289560	118743	296914	105486	2.36493e+06	312580	1.17924e+06	876686	1.03182e+06	1.48444e+06	3.49487e+06	1.43988e+06	964916	1.09036e+06	1.14514e+06	2.05575e+07	8.40894e+06	2.16064e+06	1.94698e+06	4.17146e+06	937137	1.5129e+06	1.72786e+06	1.73036e+06	1.35856e+06	1.30992e+06	1.82305e+07	690671	1.72493e+07	1.98147e+07	6.78331e+06
Benzoyl chloride	7.22173e+08	1.10966e+09	9.02814e+08	6.82068e+08	9.86199e+07	5.79387e+08	8.70747e+08	8.76946e+08	2.5117e+07	9.47163e+08	170333	197386	182532	166283	175731	177784	181770	176626	181398	165659	173581	184164	194112	195287	181744	169361	179682	175910	154868	172533	182934	197268	218972	190092	182309
Benzylideneacetone	3.66957e+06	3.79146e+06	3.48408e+06	4.11096e+06	4.06786e+06	3.13544e+06	2.81503e+06	3.26389e+06	3.8317e+06	4.02528e+06	1.95304e+06	3.43066e+06	865015	2.4499e+06	2.29186e+06	2.0021e+06	3.02942e+06	2.68752e+06	2.4258e+06	7.47985e+06	1.69995e+07	5.96215e+07	2.15052e+06	5.05373e+06	3.66298e+06	1.66794e+07	5.55754e+06	6.62851e+06	2.65968e+06	1.83169e+06	6.59553e+06	2.33089e+06	3.24272e+06	1.83525e+06	1.92371e+06
Betaine	2.46526e+09	3.46882e+09	3.0127e+09	2.01355e+09	2.75212e+09	2.88648e+09	2.38639e+09	2.68233e+09	2.21266e+09	2.81824e+09	1.65915e+07	1.12847e+08	5.82332e+06	1.91414e+07	3.86739e+07	4.52262e+07	9.96433e+09	6.44903e+09	104899	1.84388e+08	3.12061e+08	2.70821e+07	8.22742e+07	3.03011e+08	9.78614e+07	3.0685e+07	8.31251e+07	1.01045e+08	8.99077e+06	1.33605e+08	3.56849e+07	8.85065e+06	1.6774e+08	2.00569e+08	5.02001e+07
Bibenzyl	915638	946053	869355	1.02577e+06	908321	777665	702412	814411	956092	850560	594423	900261	149953	611303	502319	499567	330537	391387	269852	1.86639e+06	5.67373e+06	1.86048e+07	468707	1.01422e+06	870821	5.05e+06	1.38764e+06	1.53252e+06	4.95737e+06	389125	1.64573e+06	615045	763107	1.294e+06	552359
BIISOCROTYL	1.52275e+06	1.73357e+06	1.38533e+06	1.25633e+06	1.03332e+06	194915	1.32711e+06	1.10049e+06	1.10269e+06	1.80973e+06	2.37895e+08	2.25463e+08	2.40777e+08	2.23726e+08	2.33382e+08	3.52942e+08	1.61776e+08	1.49697e+08	1.28468e+08	3.75682e+08	1.92645e+08	2.36922e+08	2.3953e+08	2.13859e+08	2.32196e+08	2.22049e+08	2.44487e+08	2.43982e+08	2.16133e+08	1.88252e+08	1.92114e+08	2.32744e+08	2.08268e+08	2.12728e+08	2.13994e+08
Bilirubin	1.21802e+08	1.16506e+08	9.11314e+07	3.26933e+06	5.59863e+07	2.09192e+08	5.06532e+06	9.47031e+07	7.06121e+07	6.94378e+07	147712	180127	129531	161653	160632	153163	189255	357439	190781	200659	175769	563531	144728	187800	189554	157236	132164	113379	144592	128825	202766	154605	173123	141883	150983
biotinamide	151399	169582	161766	154008	165868	180975	146357	157685	178088	174561	9.42619e+06	6.2724e+06	185991	6.72454e+06	1.99482e+06	521295	211496	184668	182932	1.2831e+07	4.00372e+06	2.70965e+07	1.20027e+06	1.60778e+07	1.14249e+06	1.26421e+07	1.47537e+06	1.28118e+06	356172	3.77726e+06	8.1248e+06	2.59672e+06	4.59762e+06	6.02246e+06	4.57493e+06
Bis(2-ethylhexyl) amine	92641.7	113158	179395	146571	138652	163082	119480	180960	144701	152952	232060	442113	132161	254695	653491	427164	152227	116363	146924	491085	2.39662e+06	4.44236e+08	614136	736207	266500	433758	188755	209347	204241	592836	877969	361791	751430	315755	290895
Bis(2-ethylhexyl) phthalate	9.36217e+06	9.67778e+06	8.9587e+06	8.46121e+06	8.09584e+06	6.20369e+06	1.35499e+07	9.12728e+06	9.109e+06	1.00974e+07	2.31727e+08	1.20715e+07	1.0882e+08	1.75456e+08	1.94568e+08	6.29444e+06	2.91473e+06	5.8163e+06	6.09229e+06	8.77458e+06	3.31421e+08	2.24514e+08	2.03075e+08	2.58547e+09	2.1874e+08	1.97453e+07	1.91511e+07	1.45457e+07	5.76529e+08	1.69258e+08	7.20376e+06	1.1237e+07	1.26804e+07	2.62387e+08	2.73179e+08
Bis(2-ethylhexyl) sebacate	2.80315e+06	2.49184e+06	2.34158e+06	2.60395e+06	2.74275e+06	1.37014e+06	1.86413e+06	2.50521e+06	2.80683e+06	2.63375e+06	1.45983e+06	1.86244e+06	393240	588005	1.23569e+06	704059	756689	758761	607202	1.56064e+06	1.86027e+06	2.60029e+07	580983	1.59127e+06	1.05342e+06	1.79455e+06	1.29696e+06	686123	413895	546814	2.88956e+06	961212	1.35821e+06	1.0659e+06	765715
Bis(3,5,5-trimethylhexyl) phthalate	8.32377e+08	7.9673e+08	9.19502e+08	7.97779e+08	6.3606e+08	9.115e+08	7.82044e+08	7.70032e+08	7.86191e+08	8.96933e+08	976021	1.8997e+06	1.79387e+06	2.35345e+06	2.32802e+06	2.27603e+06	3.07579e+07	7.39893e+07	3.97129e+07	1.1646e+06	1.08691e+06	703167	2.20546e+06	1.64552e+06	1.00053e+06	923733	1.98854e+06	1.26602e+06	1.43096e+06	368287	1.48609e+06	2.23625e+06	1.83311e+06	2.17308e+06	677830
Bis(4-ethylbenzylidene)sorbitol	1.25402e+06	1.13526e+06	1.07942e+06	1.37177e+06	1.46186e+06	1.40078e+06	1.12299e+06	1.1146e+06	1.22719e+06	1.46789e+06	9.42726e+09	1.11377e+10	1.03844e+07	9.68221e+09	3.57527e+09	1.35726e+09	1.60147e+06	1.1729e+06	1.38382e+06	2.36115e+10	9.61088e+10	5.56936e+10	2.31544e+09	2.30043e+10	2.33051e+09	8.55405e+09	3.28141e+09	3.46125e+09	1.62707e+09	8.02578e+09	9.22701e+09	5.38402e+09	7.95402e+09	7.91981e+09	6.72643e+09
Bis(8-methyl-8-azabicyclo[3.2.1]oct-3-yl) (1S,4S)-1-phenyl-1,2,3,4-tetrahydro-1,4-naphthalenedicarboxylate	248580	312154	311802	244078	274746	282080	235872	293782	323220	348573	2.24978e+07	4.41422e+07	176284	5.90938e+07	5.05797e+07	1.37441e+07	152564	173507	153280	1.36946e+08	2.21376e+08	8.44702e+08	7.22123e+07	1.0103e+08	4.59029e+07	3.7767e+08	4.15497e+07	4.4278e+07	2.64597e+07	4.30339e+08	9.01418e+07	4.01277e+06	7.5227e+07	5.97085e+07	6.84959e+07
Bis(methylbenzylidene)sorbitol	333368	308015	308311	303375	322068	310560	298318	295320	303733	301037	450568	629597	310058	565735	588159	353629	378558	235352	444373	1.95115e+06	925240	878111	544291	832188	1.32804e+06	622037	706233	524122	300236	1.04423e+06	545929	379140	597158	850110	781156
bisphenol A	133401	75959	75795.6	142054	102787	75518.2	77982.1	124584	134795	103048	825863	128908	138740	366685	490368	150293	80424	64763.9	105570	243276	622056	190809	336885	459263	533075	2.47292e+06	400140	473680	194809	2.32981e+06	2.81269e+06	143259	407832	469742	2.84385e+06
Botrydial	231597	221954	231733	214961	214577	242000	231334	209209	251765	437413	1.50205e+06	1.45292e+06	992591	1.10097e+06	1.38468e+06	530276	255717	234055	161717	672249	298915	3.74774e+06	2.01676e+06	1.61917e+06	1.68521e+06	1.27948e+06	1.57795e+06	1.73585e+06	1.58881e+06	5.18086e+06	4.50075e+06	445506	288355	1.53785e+06	4.45916e+06
Bradykinin	2.52259e+07	2.48225e+07	2.29748e+07	3.25127e+07	2.10467e+07	1.38833e+07	2.58858e+07	2.80792e+07	2.67886e+07	1.97262e+07	325910	640524	92284	281491	394427	187612	1.02954e+06	1.54619e+06	248573	978348	1.28442e+06	1.74421e+06	256599	528466	403609	573868	270780	247127	712942	150667	1.11741e+06	311819	517125	351763	347716
Brassylic acid	102071	51704.5	79545	145143	123109	86590.3	129372	179402	76580	162660	1.42629e+06	338810	72059.4	1.52348e+06	1.45959e+06	91764.3	140832	170213	131302	256749	3.11074e+06	230536	255248	1.62814e+06	200570	1.56228e+06	1.29263e+06	1.25622e+06	1.14437e+06	1.02485e+06	2.05923e+06	1.07828e+06	140350	1.54304e+06	1.61718e+06
Brivaracetam	41655.7	500159	419720	382076	358916	344924	519677	439107	393860	431294	513837	486362	221021	1.10416e+06	237648	2.05244e+06	233084	251691	166255	282820	286544	325598	682862	1.90722e+07	8.62233e+06	80817.3	712849	654057	300266	3.53931e+06	1.69938e+06	370440	1.49089e+06	1.64522e+06	1.29779e+06
bucromarone	1.31488e+06	2.09407e+07	1.06395e+06	6.32758e+06	1.02833e+07	2.20928e+07	9.45992e+06	1.22691e+06	1.95873e+06	1.69984e+06	963357	623464	127135	939459	835465	346861	161182	240453	184021	1.77776e+06	3.11328e+06	1.30264e+06	459749	1.82929e+06	1.08215e+06	730631	924186	960378	894047	658785	1.78424e+06	312646	675878	1.05863e+06	487365
Bufa-20,22-dienolide	4.58325e+08	9.05489e+08	3.3223e+08	4.71821e+08	5.81401e+08	8.50504e+08	1.05853e+09	4.76283e+08	2.36634e+08	5.39778e+08	4.9509e+06	1.03317e+06	2.52087e+06	3.19379e+06	2.44267e+06	1.29038e+06	780435	2.35166e+06	1.22115e+06	1.76502e+06	2.35648e+06	3.52883e+06	1.09107e+06	4.91909e+06	4.52404e+06	3.22043e+06	4.27109e+06	4.32559e+06	7.41109e+06	1.70681e+06	7.05544e+06	961149	1.44958e+06	3.89708e+06	1.15568e+06
Butabarbital	8.79543e+06	1.88706e+07	5.87396e+06	2.32884e+06	5.0541e+06	7.53709e+06	4.46968e+06	1.01717e+07	1.42664e+06	6.82592e+06	349674	182146	155349	414720	209604	294172	1.06338e+06	1.73172e+06	34972.4	386344	477600	255394	181106	449801	255987	151477	189541	166807	125384	249671	1.40147e+06	318592	394756	363936	177189
Butopyronoxyl	3.00185e+07	2.8157e+07	3.01737e+07	4.68288e+08	3.05386e+07	4.62125e+07	2.2797e+07	2.22728e+07	3.28088e+07	2.24207e+07	529100	934577	567683	661041	698589	580149	1.04705e+07	3.83686e+06	9.75409e+06	907124	1.30933e+06	7.16635e+06	966905	806762	768527	2.76833e+06	670600	3.3739e+06	2.13067e+06	3.2468e+06	1.12325e+06	860065	1.04637e+06	671771	733189
Butylated hydroxytoluene	1.22528e+06	2.10689e+06	5.98413e+06	3.27579e+06	4.00602e+06	1.36976e+07	5.63651e+06	1.19835e+06	1.07776e+07	6.07933e+06	287465	635839	452910	530969	501334	362359	672057	1.94315e+06	909395	540410	1.18436e+06	373487	516135	512684	519716	767542	399598	387710	405005	348859	775907	463568	402240	408835	537993
Butylparaben	2.09399e+06	6.17576e+06	7.54686e+06	2.04372e+06	5.80376e+06	3.31175e+06	2.03743e+06	2.18718e+06	6.02317e+06	6.49088e+06	268268	299396	99404.2	46790	238747	315392	121229	1.39584e+06	164472	1.7775e+06	123270	52336	67110	145704	93479.2	51233.1	78971.4	60354.6	77504.8	85975.4	328906	642330	193068	720991	274479
Butyryl-L-homoserine lactone	1.46033e+06	1.82279e+06	1.42497e+06	1.78207e+06	1.47997e+06	1.53874e+06	1.3806e+06	1.52036e+06	1.77043e+06	1.37667e+06	5.32942e+06	559834	5.34106e+06	7.60931e+06	2.24752e+06	2.61258e+06	5.54771e+06	5.13137e+06	5.76018e+06	1.65491e+06	4.72949e+06	4.46952e+06	3.17779e+06	6.37091e+07	6.28607e+07	642280	4.64465e+06	4.63945e+06	3.95006e+06	2.11126e+07	7.79568e+06	7.79862e+06	4.71178e+06	5.62841e+06	7.86643e+06
C10-Carnitine	233482	99230.7	134612	115135	154592	196747	80490.4	223753	234445	92738.2	127225	220759	98581	176065	147072	109175	1.16401e+07	9.2346e+06	1.22178e+07	350759	832157	317619	122217	233107	164164	160021	116186	112253	119780	99337.2	384385	130148	231174	184885	183122
C12-Carnitine	133793	147065	147300	124833	137874	160828	116256	134557	165690	160017	156959	198692	126016	187901	173065	125665	95472.4	73590.2	104696	363547	666538	361721	156389	206592	161768	159372	161073	131314	93255	146356	320044	138309	230660	204587	200987
C14-Carnitine	102648	104796	100179	103372	107453	117544	103190	99513.3	104085	118190	416131	160813	93639.9	137877	115007	97992.1	106797	85946.8	104109	247644	4.01945e+06	1.09706e+06	354502	1.33664e+06	149640	893179	642688	563735	181232	457239	832998	123914	390812	556385	811061
C14-Dihydroceramide	4.83545e+08	3.49017e+08	2.95932e+08	5.57163e+08	5.17836e+08	1.38243e+08	1.00162e+08	3.93275e+08	1.96321e+09	3.64972e+08	1.06131e+06	467418	154565	511490	442236	125597	535629	544204	467519	900064	1.50972e+06	1.4873e+06	323062	1.404e+06	827280	583520	398882	261768	329624	283977	448395	158960	269177	573050	487258
C16-Dihydroceramide	5.09287e+08	3.07437e+08	2.47154e+08	5.28293e+08	5.29741e+08	7.52318e+07	5.8889e+07	3.04313e+08	1.81899e+09	3.84008e+08	440722	945207	144197	253629	497338	268888	532348	780019	626202	439556	626307	513469	185212	632158	391382	360542	285328	160447	154577	145024	1.30386e+06	318238	637659	319405	345688
C18-Carnitine	545959	594439	506567	492362	550061	506920	461588	762125	672338	620491	163590	187219	135615	174887	184765	146185	125371	183425	140713	253792	664489	7.08404e+06	171097	293502	201800	258852	193404	184215	150001	249410	413230	185824	229347	198747	199845
C22 Sphingomyelin (d18:1/22:0)	1.34971e+06	853174	868834	6.16819e+06	7.58372e+06	857829	862949	836596	1.60772e+07	811605	1.46761e+06	1.4563e+06	1.58842e+06	1.51283e+06	1.47233e+06	1.52416e+06	145287	90922.1	92456.6	1.53508e+06	1.47982e+06	1.44636e+06	1.45377e+06	1.50992e+06	1.40654e+06	1.39701e+06	1.27807e+06	679652	757564	738362	1.48029e+06	1.49835e+06	1.47251e+06	1.50636e+06	1.43765e+06
C8-Carnitine	75347	99113.4	101175	126537	87740.4	82711.4	64893.3	82124	110573	91801	281550	2.37305e+06	63499.1	703960	4.32166e+06	1.99444e+06	72301.4	53142.5	83735.9	483291	7.4019e+06	5.84881e+06	2.54107e+06	1.99196e+07	9.12647e+06	4.82501e+06	4.1048e+06	3.98083e+06	57601.5	6.01993e+06	4.3166e+06	212596	3.72717e+06	3.91119e+06	3.46201e+06
Cafestol	6.42923e+07	3.47967e+07	3.97644e+07	4.97427e+07	2.68792e+07	1.97587e+07	5.25788e+07	6.46772e+07	3.6347e+07	3.54959e+07	613198	820195	173438	839422	843518	570628	3.72309e+06	3.157e+06	7.56513e+06	1.81976e+06	1.83454e+06	1.4095e+06	772646	1.26499e+06	1.02273e+06	620055	512803	558492	673780	502763	1.46416e+06	479393	1.08519e+06	895544	906278
Calcimycin	2.5677e+07	2.55495e+07	1.82782e+07	3.36732e+07	3.01985e+07	6.188e+06	1.93343e+07	3.76122e+07	1.91674e+07	2.36691e+07	1.08295e+07	868083	66078.6	1.47947e+06	1.83481e+06	815748	1.16459e+06	1.73139e+06	808973	2.71616e+06	110476	86441.4	75253.9	101415	94166.6	77913.3	71023.9	83117.3	104645	144268	440446	971425	581597	645276	608092
Calcitriol	291483	896186	430621	669185	243153	669959	471840	878587	822053	288914	746836	2.04686e+06	191120	2.04842e+06	3.16412e+06	397736	343941	445332	258531	5.51333e+06	1.1104e+07	4.89068e+06	2.47297e+06	4.00468e+06	879609	1.05026e+06	1.64433e+06	3.7217e+06	397611	990512	2.4205e+06	221014	1.6139e+06	2.12473e+06	1.26974e+06
calcitroic acid	1.00311e+06	4.41076e+06	2.48791e+06	3.31282e+06	1.09156e+06	2.62888e+06	1.93535e+06	4.02304e+06	2.90564e+06	1.46944e+06	3.04397e+06	9.33436e+06	483661	2.31862e+06	7.24904e+06	545491	830980	801053	549868	1.80375e+06	2.05329e+07	5.36321e+07	5.47058e+06	5.50458e+06	2.59348e+06	1.61489e+07	1.32722e+07	1.04427e+07	750217	1.1892e+07	4.35356e+06	1.03752e+06	2.39964e+06	2.33932e+06	2.17215e+06
Cannabicitran	3.82535e+07	4.26361e+07	1.86307e+08	7.79605e+07	8.443e+07	2.83947e+08	1.9659e+08	3.7915e+07	2.84091e+08	1.75978e+08	130403	207524	76572.3	114021	121889	79685.3	559607	1.61759e+07	497291	400910	194686	342219	109015	257400	267867	163532	91450	71605	129468	69062.9	282052	89549.3	121881	117115	100714
Cannabinol monomethyl ether	1.84356e+08	1.82645e+08	1.78914e+08	1.80268e+08	9.00492e+07	2.76746e+08	2.89858e+08	1.58828e+08	1.38092e+08	1.81278e+08	382055	760699	116049	209428	441472	216400	2.84661e+07	2.16801e+07	9.88362e+06	406501	711885	440786	157948	508759	347013	325130	229631	137833	129290	117270	1.04934e+06	256117	513186	379323	305049
Caprolactam	4.62814e+06	4.21549e+06	4.41304e+06	4.0442e+06	1.63804e+06	4.8875e+06	4.50828e+06	220776	3.8745e+06	778211	1.23041e+07	1.05777e+07	207364	9.97781e+06	4.84082e+07	1.12708e+07	1.07942e+07	1.08563e+07	1.34617e+07	3.68827e+07	6.97659e+07	4.41175e+07	2.69745e+07	6.85815e+07	1.07794e+08	2.94754e+07	3.16006e+07	2.09755e+07	1.60119e+06	2.77323e+07	1.29331e+07	1.39507e+07	2.71204e+07	2.32543e+07	4.30254e+06
Capryloylglycine	208642	226480	182560	139275	175246	172680	160870	182725	154206	183357	767503	1.37212e+07	358054	1.11676e+06	1.99448e+06	351400	301655	255513	289151	649503	1.23753e+07	1.13893e+07	879858	427731	452972	1.02179e+07	2.00108e+06	2.10042e+06	433281	151824	1.35397e+06	90524.3	1.55514e+06	1.51737e+06	1.57861e+06
Capsi-amide	1.50768e+06	1.57e+06	1.09959e+06	1.12174e+06	1.19103e+06	1.27017e+06	924474	983155	1.38119e+06	762792	1.06513e+07	9.67786e+06	293936	2.02635e+06	1.03623e+07	1.13621e+06	201216	168821	150794	3.73958e+06	1.10436e+07	4.7314e+06	4.35469e+06	2.60206e+07	3.01207e+07	3.55484e+06	1.32033e+07	1.40005e+07	739205	8.38171e+06	6.46933e+06	1.31194e+06	1.67589e+06	2.61249e+06	975627
Carbaryl	94252	288893	212626	95492	156035	118500	90347.1	160505	68016.5	122649	221995	310459	222500	184822	1.38414e+06	211197	231458	234655	235690	654268	580666	357787	286011	406459	103686	1.58935e+06	977463	1.11021e+06	118183	561895	1.95846e+06	333138	95381	1.61997e+06	1.79067e+06
Carbutamide	583153	2.79063e+06	3.7409e+06	4.29886e+06	5.56286e+06	1.85624e+06	667949	3.41933e+06	110579	3.3192e+06	4.78775e+07	2.07473e+07	246727	5.63373e+06	3.12922e+07	1.18745e+06	1.92275e+07	8.59036e+06	327744	2.3587e+07	5.00721e+07	4.11869e+07	8.88444e+06	4.47852e+06	2.3519e+06	2.97772e+06	4.85318e+06	1.92805e+06	2.05583e+06	1.72627e+07	174529	247526	242563	308858	237715
Caroverine	74468.5	83244.4	75498.8	79189.7	80578.6	111228	77775.5	83484.9	47894.5	89422	59450.6	67006.2	45433.8	60762.5	76554.8	50004.6	121669	89634.3	8.44451e+06	83957.6	119682	81329.6	67529.9	98802.6	65667	61977.3	62567.2	61989.3	40960.1	61903.5	112193	48985.8	77066.9	75519.9	53383.7
Cassaidine	3.6566e+06	6.61058e+06	4.1455e+06	5.09438e+06	8.29732e+06	4.87934e+06	2.6603e+07	6.43685e+06	1.00016e+06	2.95551e+06	499816	705770	103622	577462	692841	325681	123193	277797	113381	1.47434e+06	1.11503e+06	849881	736307	997152	735813	429531	416149	395066	430038	399048	1.29984e+06	386105	981220	763384	815374
Cedefingol	172988	230081	167586	167927	205857	194784	186850	242675	233128	247867	168083	305859	162316	201722	180032	401745	149393	191957	136262	555727	2.48209e+06	1.13153e+06	285410	311561	425333	481883	152643	287500	157517	284180	350725	233797	394730	225800	187333
Celestolide	578270	2.81089e+06	1.5674e+06	2.17674e+06	672170	1.72307e+06	1.20202e+06	2.58046e+06	1.9773e+06	687227	4.82232e+06	935921	226826	4.32039e+06	3.10263e+06	287012	307062	472363	368871	710881	6.54784e+06	8.09529e+06	6.3332e+06	2.75055e+07	5.36852e+06	1.00734e+06	3.98517e+06	6.21829e+06	198148	1.83524e+07	3.31982e+06	359747	2.3594e+06	3.40261e+06	1.24953e+06
Ceramide (d18:1/12:0)	1.4233e+06	1.72504e+06	911513	1.57542e+06	1.22913e+06	1.27764e+06	558097	1.36809e+06	7.42364e+06	1.15616e+06	192115	796030	80200.6	181808	271893	122059	383502	344815	301872	1.27293e+06	766220	1.03726e+06	150319	292355	211143	568545	236271	234174	382243	110266	865381	233252	440633	204211	265995
Ceramide (d18:1/16:0)	152779	137234	137529	141478	141675	160421	131617	150506	138803	138610	434716	522161	122956	595094	597998	404537	120737	123308	115583	1.29009e+06	1.30056e+06	1.24959e+07	547754	896791	725049	439578	363543	395933	476521	356426	1.03799e+06	339858	769324	634881	556742
Ceramide (d18:1/18:0)	6.42873e+06	4.07246e+06	2.75746e+06	6.67457e+06	9.57896e+06	1.60893e+06	879255	4.59278e+06	3.20989e+07	4.90101e+06	176288	300505	72119.6	108828	198606	129903	320781	400862	329467	208495	237276	228914	77831.8	220266	150628	231085	121337	86741.4	69553.7	77951.9	549999	147835	259705	114333	137802
Ceramide (d18:1/20:0)	5.70549e+07	2.69333e+07	2.04423e+07	5.27883e+07	7.03915e+07	3.53032e+06	1.09204e+06	2.45901e+07	1.48961e+08	3.13095e+07	115658	169722	69867.3	102317	122728	83327.4	229363	416435	182676	86158.9	201283	155897	82891.9	207323	195660	147655	82769.7	75670.3	132837	83811.8	258855	99252.1	143063	104133	117502
Ceramide (d18:1/22:0)	4.67406e+07	1.9122e+07	1.59109e+07	4.02602e+07	6.59804e+07	2.16193e+06	1.06497e+06	1.55246e+07	1.00171e+08	2.72949e+07	88752	125825	69154	91076	96799.1	111380	172304	472653	121569	102110	123606	114801	79725.5	157586	159748	103337	76625.7	63039.5	108963	69330.8	172491	83027.7	112781	89082.2	95976.7
Ceramide (d18:1/9Z-18:1)	4.00539e+06	3.02994e+06	2.51725e+06	5.71407e+06	6.45558e+06	1.32336e+06	1.24458e+06	3.57665e+06	3.03561e+07	3.37248e+06	270727	229154	57450.2	185813	125693	144127	162938	195166	149078	209659	540250	207791	119566	365593	254305	285789	183546	96558.6	104510	72508.7	307380	109044	149490	104912	87668.6
CERAMIDE 3	8.78437e+07	6.07163e+07	5.01654e+07	6.87756e+07	8.68581e+07	1.83064e+07	1.82959e+07	5.11243e+07	3.84452e+08	7.80768e+07	540735	1.19454e+06	153836	317638	663685	236091	273020	358817	282424	392072	1.35332e+06	602290	249048	690555	487967	443528	304401	182713	182001	160328	847532	307841	654983	395769	466636
CERAMIDE AP	249679	224274	224756	231209	231532	233442	202781	249426	226838	219594	710432	912710	794633	972528	977273	661111	805131	231630	231764	2.05275e+06	2.00497e+06	4.20063e+06	895163	1.45457e+06	1.18491e+06	3.85136e+06	594118	647051	778750	574553	1.76815e+06	536974	1.25726e+06	1.03755e+06	1.04999e+06
Cerotic acid	1.44043e+07	1.38759e+07	1.7251e+07	1.76842e+07	1.30664e+07	1.29716e+07	1.40882e+07	8.81191e+07	2.195e+07	1.68972e+07	119198	128115	162876	137785	132342	152717	140778	128897	136735	142695	120629	149846	144233	131967	126233	136628	131637	117039	125017	149164	110428	118242	136838	224293	135419
CETABEN	579187	512368	695510	576701	542387	760040	1.28039e+06	1.18386e+06	584881	521909	6.81235e+06	4.77027e+07	613813	9.16691e+06	2.45216e+07	981696	587359	556056	526792	1.83447e+08	2.24338e+07	1.58893e+06	6.02575e+06	1.2251e+06	1.11244e+06	3.64813e+07	4.76537e+06	3.82594e+06	6.5609e+07	611908	4.33754e+07	7.65333e+06	1.62487e+07	3.03495e+07	3.44558e+07
Cetrimonium	3.16697e+07	3.11806e+07	3.51981e+07	3.12245e+07	2.74007e+07	2.84438e+07	3.18826e+07	3.1496e+07	4.06836e+07	3.79992e+07	1.9496e+06	2.03487e+06	586046	1.98664e+06	2.40123e+06	651339	263491	313059	271717	3.21741e+06	4.13823e+06	3.47076e+06	2.09108e+06	3.70204e+06	2.68889e+06	1.29166e+06	1.60435e+06	1.79607e+06	1.80933e+06	1.26744e+06	4.30038e+06	1.74982e+06	2.97657e+06	2.39178e+06	2.19673e+06
CETYL BENZOATE	5.21415e+06	5.49049e+06	4.98244e+06	5.33729e+06	5.08536e+06	4.48215e+06	4.48334e+06	4.9858e+06	5.05258e+06	4.65864e+06	5.6685e+06	1.0303e+07	418801	9.86486e+06	9.06833e+06	2.25716e+06	2.92725e+06	2.7781e+06	2.4563e+06	8.65657e+06	1.7151e+07	3.02741e+08	4.78062e+06	3.63534e+06	2.04478e+06	1.92156e+06	6.51033e+07	8.69795e+07	1.48827e+06	3.92553e+06	1.03809e+07	1.72462e+06	7.68992e+06	5.35089e+06	2.06037e+06
Chamazulene	4.06691e+06	4.25058e+06	4.01184e+06	4.45955e+06	4.00991e+06	3.87795e+06	3.62472e+06	3.91669e+06	4.13277e+06	3.80119e+06	3.64772e+06	1.97892e+07	384863	2.00872e+06	4.78028e+06	608125	2.00177e+06	1.95115e+06	1.60594e+06	6.15425e+06	1.90824e+07	6.53433e+07	1.26264e+06	2.26147e+06	1.72144e+06	2.2059e+07	3.60979e+06	6.49915e+06	1.7324e+07	795078	1.23441e+07	3.71434e+06	1.03135e+07	5.37192e+06	4.30052e+06
Chenodeoxycholic Acid	1.86872e+08	8.48463e+08	2.25625e+08	1.80685e+08	2.06673e+08	1.76825e+08	5.45842e+08	3.67074e+08	5.16111e+07	2.41424e+08	6.863e+06	1.09632e+06	60549.1	5.11505e+06	648925	4.69477e+06	701150	886379	502557	1.88904e+07	193594	129772	124707	147079	93208.2	88707	87648.1	99025.2	149242	91594.5	1.17082e+06	2.83366e+06	2.19038e+06	2.20926e+07	4.0895e+06
Chlorobenzene	7.65199e+10	7.61792e+10	7.46797e+10	8.20993e+10	7.82137e+10	6.93077e+10	6.85118e+10	8.56447e+10	7.17425e+08	7.59479e+10	2.11972e+06	2.34466e+06	2.34226e+06	2.11162e+06	2.25521e+06	2.20866e+06	2.17278e+06	2.18789e+06	2.40268e+06	1.97344e+06	282794	2.18396e+06	316576	2.29981e+06	2.20543e+06	2.33359e+06	2.25133e+06	268796	2.02487e+06	2.11615e+06	2.69026e+06	2.68809e+06	2.85427e+06	2.4089e+06	2.23947e+06
Chloroxylenol	1.7659e+07	7.40807e+08	6.80177e+07	8.43731e+07	4.14673e+07	1.66872e+09	5.33168e+08	7.38346e+07	3.6957e+07	3.74731e+07	794480	896824	146156	137114	921659	862499	817246	847273	684622	749416	142187	837733	1.05246e+06	165269	947111	846092	812940	136931	872335	960598	1.05152e+06	931427	1.03972e+06	969598	810024
Cholecalciferol	2.59628e+06	2.46254e+06	2.23451e+06	3.26657e+06	2.11815e+06	1.63107e+06	2.26214e+06	3.08106e+06	2.13908e+06	1.98954e+06	1.18361e+07	1.94718e+07	716301	1.90853e+07	1.58925e+07	9.70006e+06	513650	420200	589124	3.1863e+07	1.8784e+07	3.35017e+07	5.12667e+06	9.41546e+07	1.89493e+08	3.16544e+07	4.16334e+06	1.91055e+07	1.12375e+07	1.26722e+07	3.88386e+07	8.37413e+06	2.16464e+07	1.26103e+07	1.34577e+07
Cholest-4-en-3-one	8.16546e+06	7.60968e+06	6.32819e+06	7.80673e+06	7.33324e+06	5.8906e+06	5.83829e+06	7.21243e+06	1.45946e+07	7.05977e+06	4.79636e+07	1.12862e+08	4.2682e+06	2.05838e+07	3.80521e+07	6.51859e+06	1.12269e+06	2.69863e+06	2.56527e+06	2.29185e+07	1.53384e+08	1.48246e+08	1.38037e+07	4.99204e+07	1.53238e+08	2.83654e+07	6.17648e+06	1.528e+07	1.13061e+08	8.01684e+06	1.38147e+08	2.93919e+07	4.5742e+07	3.06157e+07	3.10151e+07
Cholest-5-en-3-ol	3.74087e+06	4.46564e+06	4.76155e+06	4.89166e+06	4.18501e+06	6.15027e+06	4.21981e+06	4.34289e+06	9.81288e+06	9.9783e+06	1.93974e+06	3.75879e+06	1.0774e+07	1.46481e+06	544895	2.12224e+06	3.45089e+06	3.56817e+06	2.80427e+06	4.41451e+06	2.38287e+06	7.02275e+06	5.85656e+06	2.39856e+06	1.88077e+06	6.2274e+06	6.48549e+06	2.63241e+06	2.20849e+06	867835	2.89007e+06	4.65922e+06	3.11642e+06	465349	2.03439e+06
Cholesterol sulfate	2.27564e+07	5.60534e+07	9.32064e+06	6.82123e+07	7.21161e+07	8.41797e+07	3.14065e+07	1.30184e+07	2.38011e+08	1.03941e+07	179430	6.63346e+06	1.25787e+06	125813	280699	494812	218655	280862	780840	130923	1.7748e+06	1.40547e+07	1.01218e+07	1.52068e+06	543497	1.09404e+07	571963	2.44293e+06	1.35291e+06	1.10353e+07	346830	1.62106e+06	1.50422e+06	642067	472739
Cholic acid	3.17683e+06	1.26213e+07	2.626e+06	2.10241e+06	7.92141e+06	4.13913e+06	2.72826e+07	1.57155e+07	2.06023e+06	9.65711e+06	7.68661e+08	1.61851e+08	2.43017e+06	1.31583e+08	2.42749e+08	7.40931e+08	1.60992e+08	1.64315e+08	6.38892e+07	2.54316e+08	433718	403890	366656	397059	336358	371783	314585	319460	317269	338693	1.95084e+08	4.71257e+08	4.34706e+08	4.33812e+08	4.41077e+08
Choline	1.13393e+09	1.08491e+08	1.16368e+09	1.14679e+09	1.16596e+09	1.27302e+09	8.68407e+08	9.40626e+08	1.06222e+09	9.5265e+08	4.18394e+08	1.49159e+09	950599	1.31964e+09	1.7049e+09	5.66109e+08	2.01832e+09	1.76961e+09	20061.3	1.63393e+09	3.0566e+09	2.00403e+09	1.11977e+09	2.90532e+09	1.40632e+09	1.33993e+09	1.20249e+09	1.20531e+09	1.76543e+08	1.56249e+09	1.7744e+09	1.5168e+08	1.69732e+09	1.67192e+09	1.7265e+09
Chrysin	300887	346775	277614	271785	266710	286567	280194	262956	305632	294297	3.37726e+07	3.0702e+07	5.82046e+07	3.7194e+07	2.50357e+07	5.64098e+07	519209	145276	395665	1.64781e+07	1.51818e+07	1.56058e+07	4.4532e+07	2.60439e+07	4.25054e+07	9.67194e+06	5.96259e+07	4.81247e+07	3.99421e+07	4.79199e+07	1.87571e+07	5.66544e+07	1.71873e+07	1.75055e+07	3.91927e+07
CI-976	239834	326031	71465	71195.2	257969	357175	186040	249593	75318.7	257629	1.07473e+06	330679	96830.5	1.59876e+06	618568	222814	112336	105735	115679	846841	1.85558e+06	3.37899e+06	456581	1.54814e+06	428365	635403	759578	762890	271378	465234	641672	215482	680260	1.04919e+06	571365
Ciguatoxin 4B	173315	162742	171451	171375	183897	161329	154284	175396	181989	172580	614665	362169	98303.6	2.06278e+06	1.83979e+06	1.08545e+06	93746.2	102166	89145.9	1.2212e+07	1.56397e+06	875154	2.271e+06	3.50022e+06	1.22045e+06	456087	589187	611351	629232	437807	5.31366e+06	403487	2.27116e+06	2.83202e+06	1.00038e+06
Cinchophen	87607.3	236183	358000	352001	365218	315543	361038	96312.7	95235.7	105759	232690	2.45908e+06	384817	226935	290738	1.69238e+06	83294.8	128998	81375.5	8.4545e+06	4.08649e+06	1.36341e+06	2.7442e+06	326453	499458	864171	445693	730096	691006	615900	304938	1.88019e+06	3.63732e+06	3.34291e+06	291464
Cinnamaldehyde	2.63628e+06	2.73286e+06	2.56066e+06	2.77037e+06	2.73375e+06	1.37667e+06	2.4054e+06	1.49034e+06	2.67089e+06	2.63458e+06	1.09455e+07	1.52912e+07	1.47828e+06	1.275e+07	3.93951e+06	1.55742e+06	2.17879e+06	730436	1.90047e+06	2.35925e+07	1.56157e+08	1.99984e+08	2.93109e+06	3.61143e+07	2.37496e+06	9.99771e+06	3.47605e+06	3.89398e+06	1.63971e+06	2.11157e+07	1.44048e+07	5.05144e+06	1.06874e+07	9.53783e+06	8.91906e+06
Cinnamic acid	2.54124e+09	2.30631e+09	2.16414e+09	2.4961e+09	2.26984e+09	3.08787e+09	2.42561e+09	2.62423e+09	2.21578e+07	2.93367e+09	9.31865e+06	1.55291e+07	8.61656e+06	1.35439e+07	1.73333e+07	1.01416e+07	6.86401e+09	1.34037e+09	1.45432e+09	1.55826e+07	2.75111e+07	2.2771e+07	1.58017e+07	2.88879e+07	1.53928e+07	1.46966e+07	1.60232e+07	1.51076e+07	7.35308e+06	1.63146e+07	2.13997e+07	6.9692e+06	1.89041e+07	1.77773e+07	1.50024e+07
Cinnamyl alcohol	4.06161e+07	3.54204e+07	3.25384e+07	4.79114e+07	4.58461e+07	1.63981e+07	1.39719e+07	2.06767e+07	3.64809e+07	2.89707e+07	2.38631e+06	1.09179e+07	1.10857e+06	6.43255e+06	1.76974e+06	1.25707e+06	2.23971e+06	5.70808e+06	160747	3.17721e+06	5.81149e+07	6.19712e+06	693324	2.68124e+06	2.94901e+06	4.64887e+06	2.33637e+06	2.51487e+06	581014	1.19683e+06	4.91689e+06	517101	5.45092e+06	5.08902e+06	7.57832e+06
cis-1,2-dihydroxy-1,2-dihydrodibenzothiophene	1.12747e+07	1.23208e+07	1.26215e+07	1.25296e+07	1.01076e+07	1.1664e+07	1.18263e+07	1.23425e+07	1.09199e+07	1.23206e+07	487558	596241	557463	157683	561189	532243	3.47699e+06	802924	882885	109291	590913	524632	423915	586503	481284	517125	583286	120530	464482	158917	533139	126061	475380	173625	438602
cis-12-Octadecenoic acid methyl ester	872083	902383	1.34751e+06	1.17422e+06	1.29458e+06	834957	519782	916326	2.60597e+06	700994	885059	1.50249e+06	529722	651520	960350	574391	664408	717332	484535	2.00808e+06	3.76199e+06	9.73828e+08	1.21901e+06	1.63357e+06	883619	763676	957326	784223	1.35283e+06	740100	652983	719207	1.17256e+06	1.35676e+06	1.11577e+06
cis-5-Tetradecenoylcarnitine	236603	321639	68294	73414.5	254494	352364	183534	246231	72037.8	254158	5.38153e+06	1.2545e+07	93268.2	4.65707e+06	9.2633e+06	114347	113212	104311	114120	447965	3.36728e+07	5.76977e+07	8.14884e+06	2.40447e+07	7.92823e+06	1.44573e+07	1.08185e+07	9.4114e+06	726905	6.30075e+06	1.22231e+07	199510	9.60388e+06	1.02116e+07	1.03951e+07
Citric acid	3.26233e+07	5.18745e+07	9.67926e+07	9.27783e+07	6.91905e+07	6.96095e+07	9.24992e+07	4.33332e+07	3.90076e+07	1.02552e+08	2.93123e+08	1.38098e+08	3.81412e+06	1.87308e+08	1.52246e+08	5.03248e+07	1.16154e+08	1.57472e+08	6.00154e+07	2.04151e+08	1.8479e+08	9.92284e+07	8.82977e+07	5.66323e+07	4.47669e+07	9.08155e+06	8.93421e+07	6.44102e+07	1.49986e+08	1.13399e+08	1.56104e+08	3.10929e+08	2.95738e+08	1.65341e+08	2.94011e+08
Citroflex 2	1.16521e+08	1.14004e+08	1.14489e+08	1.16766e+08	1.12296e+08	1.12614e+08	1.20188e+08	1.15194e+08	1.05279e+08	1.16069e+08	180921	231032	154078	230522	247236	185704	370524	261399	343767	154093	325061	258694	211402	256038	197670	197416	201032	177585	124932	229917	276984	192397	261467	260611	248709
Citroflex 4	2.09774e+09	2.04449e+09	2.00698e+09	2.03899e+09	2.03586e+09	2.0954e+09	2.05442e+09	2.11542e+09	2.04349e+09	2.09868e+09	1.93481e+06	2.34397e+06	493066	1.65053e+06	1.92981e+06	2.43256e+06	735239	1.40335e+06	801530	6.97267e+06	6.78158e+06	4.82652e+06	2.24264e+06	3.68363e+06	2.29502e+06	2.67763e+06	2.91431e+06	2.80999e+06	2.79932e+06	2.87915e+06	4.13014e+06	2.18451e+06	3.66239e+06	1.99213e+06	2.22421e+06
Citroflex A-4	2.78423e+10	2.94996e+10	2.80608e+10	2.8139e+10	2.86277e+10	2.86707e+10	2.92498e+10	2.8939e+10	2.73153e+10	2.86662e+10	2.20494e+06	2.43104e+06	496087	1.70333e+06	1.27518e+06	1.16654e+06	4.6214e+06	3.22573e+06	2.9969e+06	3.14463e+06	3.17873e+06	5.16544e+06	1.8606e+06	2.7207e+06	2.20478e+06	1.737e+06	1.26617e+06	1.99002e+06	1.96783e+06	2.29374e+06	3.16021e+06	1.07686e+06	1.88801e+06	2.59423e+06	1.69995e+06
Civetone	6.82365e+06	4.82712e+06	5.30957e+06	9.70412e+06	4.50468e+06	3.94062e+06	5.12317e+06	8.11063e+06	4.54896e+06	5.30832e+06	797381	2.19603e+06	288268	862175	866518	822598	2.57358e+06	2.44244e+06	2.15953e+06	5.54726e+06	5.34207e+07	6.81019e+07	465372	2.36228e+06	968431	3.92704e+07	1.83448e+07	6.88458e+06	1.23729e+06	5.52747e+06	2.45627e+06	551505	1.08926e+06	754996	799095
clocapramine	122011	167853	154354	142534	138921	180317	117889	166891	168563	215882	184139	762302	102128	224371	969568	109348	98611.6	132358	97281.1	226055	470324	1.58895e+07	187815	5.47744e+06	1.66473e+06	392441	399636	117605	98236	257461	4.50564e+06	138021	982080	241413	254562
Clofilium	7.28927e+06	3.0844e+06	6.31815e+06	6.54158e+06	6.05762e+06	6.91147e+06	6.48021e+06	6.03023e+06	6.75393e+06	6.62497e+06	432382	186435	211143	210697	390217	139551	164553	297802	231582	410798	1.52643e+06	1.11659e+06	257213	915947	279193	572745	558586	553400	483185	642087	554604	190835	367863	579248	243795
Coenzyme Q2	2.97203e+08	3.03395e+08	2.63439e+08	2.67705e+08	1.65739e+08	4.26245e+08	4.63904e+08	3.86284e+08	2.42086e+08	2.93828e+08	1.19675e+06	2.15035e+06	334514	712464	1.41529e+06	611723	1.04868e+08	1.94669e+08	6.85348e+07	942484	1.93901e+06	1.28436e+06	487915	1.63713e+06	1.09543e+06	1.09864e+06	676842	389629	412786	372783	2.9663e+06	723994	1.45068e+06	918511	995085
Corticosterone	7.01402e+07	6.88694e+07	4.88598e+07	7.99211e+07	4.46943e+07	4.06916e+07	5.33136e+07	8.99496e+07	3.28536e+07	3.55993e+07	308068	354538	166807	226221	236722	240466	941315	1.49221e+06	1.15794e+06	374799	354743	252121	185392	429185	437768	318341	185426	173499	267530	166171	331236	215009	236636	237525	220634
Cortisol	136100	135777	134359	155418	143944	147055	136395	132858	140536	202557	201542	199745	71923.2	1.01248e+06	120062	168812	79450.6	725928	78038.9	299086	118273	247531	242047	315669	260888	620505	183025	880792	610268	875379	158080	115678	150519	145993	5.24094e+06
Cortisone	2.93289e+08	2.80635e+08	2.8771e+08	3.21644e+08	2.52016e+08	2.46669e+08	2.7204e+08	3.38138e+08	2.3375e+08	2.21854e+08	479929	654403	261623	407690	440210	338012	1.26903e+07	2.01203e+07	1.3766e+07	536039	1.08904e+06	677673	289140	683920	564377	663835	437662	358043	269248	344428	1.12608e+06	362818	524266	348251	340608
Coumarin	1.01269e+08	1.31578e+08	1.13988e+08	1.10356e+08	1.18237e+08	1.45946e+08	1.05792e+08	1.444e+08	4.58161e+07	4.31303e+07	862357	2.36777e+06	1.24791e+06	1.42027e+06	2.01529e+06	1.13064e+06	4.36046e+07	3.12035e+07	30057.1	1.8226e+06	1.42486e+06	1.71077e+06	2.02998e+06	1.30456e+06	207913	1.18764e+06	1.72143e+06	1.71705e+06	1.22329e+06	2.1884e+06	989252	1.0791e+06	1.98512e+06	1.71481e+06	1.54446e+06
Coumarone	3.84447e+06	1.96879e+06	1.36669e+06	1.773e+06	1.77995e+06	3.11009e+06	1.92613e+06	3.94188e+06	3.50555e+08	1.74832e+06	9.78607e+07	1.68844e+08	2.7613e+06	1.48548e+08	2.43912e+08	5.489e+07	3.40795e+08	3.3801e+08	78172.5	3.15983e+08	4.66998e+08	2.85503e+08	1.61272e+08	2.54682e+08	1.53307e+08	1.65348e+08	1.51037e+08	1.54845e+08	5.68164e+07	1.90412e+08	3.33343e+08	3.73724e+07	2.17557e+08	1.93592e+08	1.27306e+08
CP 47,497-C8-Homolog C-8-hydroxy metabolite	5.25601e+06	3.25945e+06	512897	398518	1.32787e+06	1.31838e+06	6.539e+06	4.96009e+06	1.78372e+06	3.86807e+06	252415	585552	66445	417557	213085	289349	188848	174226	131032	416038	111822	84748.7	82854.3	93138.2	65074.6	64796.5	67225	66036.1	108379	64216.4	183068	419203	719802	493921	842182
Creatine	458501	457716	316136	354345	567379	312462	448612	387977	395940	364423	2.47932e+08	6.48673e+08	6.63203e+06	5.88407e+08	6.5032e+08	2.33415e+08	1.52115e+06	1.14244e+07	52094.6	6.92919e+08	6.2662e+08	6.51548e+08	4.3737e+08	3.58544e+08	4.0556e+08	5.3333e+08	5.3255e+08	5.18993e+08	1.42105e+08	5.13285e+08	5.95771e+08	1.59867e+08	5.28224e+08	5.3073e+08	5.68709e+08
Creatinine	1.00267e+08	9.09216e+07	9.62015e+07	9.75322e+07	8.49974e+07	7.15464e+07	6.69574e+07	5.68243e+07	7.01474e+07	8.86069e+07	7.88805e+07	2.22766e+08	1.42044e+06	2.36163e+08	2.866e+08	7.73331e+07	3.57028e+08	3.06178e+08	67936.9	2.76901e+08	3.07242e+08	3.09545e+08	2.51309e+08	1.36708e+08	1.43937e+08	2.42051e+08	2.34252e+08	2.29617e+08	6.57508e+07	2.13683e+08	1.02763e+08	3.57195e+07	1.6778e+08	1.73635e+08	1.6974e+08
Crocetin	1.55311e+07	1.8078e+07	1.5059e+07	1.76774e+07	1.59636e+07	1.96272e+07	1.46964e+07	1.64006e+07	1.50327e+07	2.30515e+07	691637	765998	143683	508048	414861	458782	416265	474198	433331	626532	1.59493e+06	608227	301218	890354	649684	821313	603377	261893	266996	227738	1.02064e+06	338770	426619	227442	235736
Crocin 3	2.3222e+06	2.32237e+06	2.34162e+06	2.35507e+06	2.36337e+06	2.35132e+06	2.43102e+06	2.47662e+06	2.38146e+06	2.2996e+06	530547	547272	164490	1.40761e+06	472451	266781	193887	188555	167223	1.14801e+06	1.17771e+06	9.01623e+06	654918	1.00802e+06	816865	1.34047e+06	374172	373815	708821	567733	1.06852e+06	290412	656030	860726	519233
Cromakalim	1.67666e+07	1.79068e+07	1.3148e+06	1.40907e+06	1.985e+07	2.2041e+07	1.86308e+07	2.02143e+07	1.33703e+06	2.05174e+07	421893	1.3459e+06	139616	409929	651635	252269	1.36439e+06	727081	625241	2.25759e+06	1.56512e+06	2.19615e+06	345697	548963	450837	914541	403811	395935	861767	197447	1.49784e+06	426444	829678	581734	628057
cropropamide	106616	125386	115704	100336	101670	119144	96180.9	109486	128136	127221	863631	2.49382e+06	63072.9	238229	1.92449e+06	72671.5	74252.4	54153	84401.2	74444.4	3.1594e+07	826530	5.34046e+06	1.28035e+06	660792	589520	1.93937e+06	2.11357e+06	55110.3	1.53825e+07	1.87419e+06	70281.6	1.70256e+06	1.7504e+06	1.62022e+06
CU5774000	1.19543e+06	1.06703e+06	1.00954e+06	1.0809e+06	1.07929e+06	1.11898e+06	1.05647e+06	1.15494e+06	930237	1.07501e+06	206059	1.41012e+06	1.19243e+06	1.54761e+06	2.05488e+06	62884.4	1.47726e+06	1.46147e+06	56675.5	1.38077e+06	3.81164e+06	2.52341e+06	1.19476e+06	949369	374512	1.58032e+06	1.71055e+06	1.73837e+06	1.28391e+06	1.63695e+06	1.89589e+06	80764.5	1.8101e+06	1.68268e+06	1.72539e+06
Cuauhtemone	1.61693e+08	1.37788e+08	1.51377e+08	1.50802e+08	1.54686e+08	1.5346e+08	1.55451e+08	1.4043e+08	1.53913e+08	1.57586e+08	270405	320378	253532	302508	352266	297568	1.43883e+06	509666	1.23668e+06	457746	573267	378870	278409	494827	315707	297499	272428	429546	223779	459153	449491	315891	410269	362973	392371
Cumene	3.53649e+06	3.72392e+06	3.37934e+06	6.36612e+06	3.44914e+06	3.04002e+06	3.04082e+06	3.77606e+06	3.42691e+06	3.15972e+06	2.9053e+06	1.24429e+07	729308	1.13097e+06	5.50801e+06	974617	1.9854e+06	1.88424e+06	1.7552e+06	1.36625e+08	1.29139e+07	1.10244e+07	2.10813e+06	2.00345e+06	1.34609e+06	5.60698e+06	2.25925e+06	422975	1.31613e+07	1.17683e+06	6.5502e+06	966283	6.25672e+06	3.79934e+06	2.9434e+06
Cuminaldehyde	2.12092e+06	2.69723e+06	2.15122e+06	2.24304e+06	115720	2.27821e+06	2.18059e+06	2.45233e+06	2.80972e+06	2.62882e+06	4.73362e+08	4.74139e+08	141045	7.31883e+08	1.4607e+08	1.03901e+08	2.5717e+06	1.80604e+06	1.47089e+06	1.10399e+09	2.78922e+10	5.58314e+09	9.38579e+07	2.27423e+09	5.99012e+07	3.20343e+08	1.52655e+08	1.21632e+08	5.96025e+07	4.69968e+08	8.21818e+08	9.08723e+06	5.4816e+08	4.61693e+08	4.22379e+08
Curcumene	3.06364e+06	3.20201e+06	3.02216e+06	3.35942e+06	3.0207e+06	2.92129e+06	2.73053e+06	2.95048e+06	3.11326e+06	2.86347e+06	2.53335e+06	1.32555e+07	691488	733099	3.56486e+06	458106	1.28583e+06	1.24341e+06	1.06925e+06	4.2322e+07	1.69063e+07	7.30975e+07	1.87214e+06	1.89494e+06	1.09869e+06	2.71459e+07	6.84641e+06	1.02938e+07	1.2947e+07	373891	1.24404e+07	2.11546e+06	5.95784e+06	2.86305e+06	2.46516e+06
Cyanopyrazine	8.20222e+07	7.1726e+07	7.00727e+07	8.61443e+07	9.3378e+07	7.26298e+07	7.23997e+07	6.91213e+07	9.75585e+07	7.14778e+07	4.91584e+08	5.58101e+08	6.19867e+08	6.00453e+08	6.21404e+08	5.61941e+08	1.02401e+06	2.17518e+06	1.35604e+06	7.63423e+08	5.899e+08	6.0116e+08	5.57278e+08	5.26883e+08	5.5673e+08	4.81307e+08	3.91986e+08	2.79341e+07	4.59022e+07	3.83917e+07	5.33712e+08	5.03709e+08	5.7573e+08	4.92649e+08	5.43537e+08
cyclandelate	1.45794e+06	1.56698e+06	1.52159e+06	1.47897e+06	1.47754e+06	1.32394e+06	1.43991e+06	1.50273e+06	1.73809e+06	1.46509e+06	7.24981e+06	6.30132e+07	6.39084e+06	1.12172e+07	1.17516e+07	1.49393e+07	988486	860190	970336	2.66276e+06	2.13884e+07	1.35234e+08	1.03692e+07	5.6502e+07	1.9733e+08	7.37302e+07	1.26102e+08	1.3374e+08	8.37214e+06	7.05797e+07	6.78316e+07	1.05702e+07	7.03854e+07	6.88291e+07	6.50463e+07
CYCLO(-SER-TYR)	70912.9	137288	213826	84589.3	207901	77906.2	72012.6	123465	88424.9	206256	2.46438e+06	1.33892e+07	86085.1	1.13704e+07	2.18669e+07	1.54875e+06	86289	361375	87522.3	1.77342e+07	2.95038e+07	2.14219e+07	1.11752e+07	1.64614e+07	7.85469e+06	1.38422e+07	1.14931e+07	1.12684e+07	817966	1.66083e+07	2.02017e+07	599308	1.70225e+07	1.53127e+07	687318
Cyclododecanone	1.50512e+06	1.80543e+06	1.72975e+06	1.53053e+06	1.62343e+06	1.71893e+06	1.61155e+06	1.52484e+06	1.93735e+06	1.90132e+06	520959	1.10556e+06	528995	713091	1.13831e+06	682686	722978	651660	788728	1.61318e+06	1.96209e+06	1.71442e+06	1.13272e+06	1.36223e+06	595117	3.0959e+06	989838	1.67033e+06	593108	1.32533e+06	671565	416084	840764	1.61103e+06	1.5558e+06
CYCLURON	9.1814e+07	8.74412e+07	9.32994e+07	9.08034e+07	9.12137e+07	9.24727e+07	9.68429e+07	8.97344e+07	9.21983e+07	9.36401e+07	386509	208402	100609	382894	158345	134084	207531	105833	230037	286720	1.98325e+06	1.65456e+06	167005	203046	144091	377589	151238	167122	144315	424213	512516	141532	226892	325126	316841
Cymarin	329880	305869	212610	231641	352998	244940	294312	193784	330945	231385	261327	1.57476e+06	84326.8	316962	798116	196232	70984.2	65436.6	71338.4	741696	721412	8.33779e+06	2.37645e+06	478175	384676	1.45065e+06	990632	843002	647584	1.96727e+06	568094	154827	523984	831086	473181
Cyprodenate	2.47804e+08	2.65987e+08	2.77546e+08	2.7491e+08	2.79601e+08	2.77481e+08	2.89433e+08	2.84997e+08	3.06215e+08	3.36282e+08	1.22267e+06	1.69553e+06	1.06695e+06	1.35779e+06	1.69594e+06	1.30043e+06	1.39678e+08	8.00477e+07	9.5256e+07	2.02836e+06	2.77104e+06	872662	1.32845e+06	1.70511e+06	1.5125e+06	1.98555e+06	1.42348e+06	1.72174e+06	1.89317e+06	1.84425e+06	1.82899e+06	1.56004e+06	1.48385e+06	1.38106e+06	624279
Cytidine	2.5684e+07	3.19769e+07	2.59312e+07	2.43209e+07	2.34656e+07	2.88878e+07	1.8248e+07	2.76283e+07	1.77554e+07	2.4019e+07	1.54304e+07	2.70583e+07	116552	2.84925e+07	3.01604e+07	8.52138e+06	4.135e+07	2.7386e+07	37983.9	2.39951e+07	5.61697e+07	4.03811e+07	3.14396e+07	3.83482e+07	2.75802e+07	3.29131e+07	3.11109e+07	3.12845e+07	8.55595e+06	4.45365e+07	2.58323e+07	3.9723e+06	1.23655e+07	2.4837e+07	2.47093e+07
Cytosine	7.60119e+06	1.0643e+07	8.61824e+06	8.66243e+06	8.5964e+06	9.80465e+06	5.73851e+06	1.01019e+07	5.76985e+06	1.13057e+07	6.96359e+06	7.74687e+06	511038	1.19074e+07	1.22862e+07	7.90614e+06	1.42532e+07	1.05779e+07	23866.5	8.83039e+06	1.91005e+07	1.23674e+07	1.09342e+07	1.53334e+07	1.02114e+07	1.01328e+07	1.11149e+07	1.11654e+07	4.08018e+06	1.53652e+07	1.28749e+07	2.75252e+06	9.57186e+06	9.6373e+06	8.13822e+06
D-(−)-Erythrose	386696	1.25492e+06	617777	332874	1.06683e+06	668043	852390	301003	398378	676126	5.75154e+06	1.69715e+06	96764.8	6.59714e+06	3.23755e+06	1.6565e+06	3.58133e+06	1.00986e+06	1.29348e+06	1.31003e+06	1.89988e+06	2.52111e+06	3.2828e+06	2.21595e+06	1.72796e+06	2.03595e+06	1.82084e+06	4.04692e+06	1.32675e+06	2.79761e+06	1.11751e+06	2.91676e+06	2.84538e+06	2.83435e+06	2.95892e+06
D-(-)-Glutamine	6.36825e+07	6.4202e+07	6.2771e+07	7.16576e+07	8.00125e+07	5.67896e+07	4.92624e+07	7.65123e+07	4.61218e+07	7.75293e+07	2.88893e+08	1.80712e+08	4.21755e+07	1.83514e+08	2.62139e+08	1.06383e+08	2.23899e+08	1.71751e+08	1.2586e+08	2.08877e+08	2.13391e+08	1.96842e+08	1.38499e+08	1.49414e+08	1.20459e+08	1.99093e+08	1.80218e+08	1.10971e+08	1.14995e+08	1.71611e+08	2.7245e+08	3.11511e+08	3.47627e+08	3.59721e+08	3.46787e+08
D-(+)-Malic acid	3.81241e+07	3.29751e+07	2.69383e+07	2.56275e+07	3.88532e+07	4.70852e+07	2.8862e+07	3.87377e+07	2.18803e+07	5.16446e+07	6.07755e+07	7.33489e+07	3.92895e+06	1.12912e+08	9.64263e+07	8.35126e+07	8.59854e+07	5.27983e+07	5.11912e+07	5.13042e+07	6.22921e+07	9.38388e+07	5.81779e+07	5.99423e+07	5.06795e+07	3.84497e+07	3.46945e+07	7.2063e+07	7.65704e+07	1.49183e+08	2.65439e+08	5.11471e+08	4.53045e+08	4.70128e+08	4.48143e+08
D-(+)-Pipecolinic acid	1.07299e+06	1.09063e+06	1.14022e+06	1.19285e+06	1.26784e+06	1.0652e+06	1.27121e+06	1.27034e+06	1.44686e+06	1.28538e+06	1.41517e+08	1.70612e+08	8.35479e+06	1.64359e+08	1.64014e+08	8.51802e+07	5.00873e+06	4.95977e+06	38811.6	1.5946e+08	1.80456e+08	2.13557e+08	1.66537e+08	9.2716e+07	1.38132e+08	1.75421e+08	2.00493e+08	2.04244e+08	1.07597e+08	1.78973e+08	1.70438e+08	1.11395e+08	2.22985e+08	2.28661e+08	2.37997e+08
D-(+)-Proline	5.91066e+08	6.13685e+08	6.52662e+08	6.34673e+08	4.04374e+08	4.22933e+08	4.12031e+08	6.30359e+08	5.10627e+08	4.70873e+08	2.60904e+08	4.35863e+08	3.50827e+06	4.34022e+08	4.48541e+08	2.02205e+08	6.84133e+08	6.19949e+08	99660.3	4.50451e+08	6.536e+08	5.85694e+08	4.70744e+08	4.46917e+08	3.98419e+08	4.53946e+08	4.38916e+08	3.91512e+08	1.258e+08	4.48563e+08	5.67547e+08	1.32725e+08	4.97306e+08	5.65249e+08	4.79628e+08
D-(+)-Pyroglutamic Acid	3.07873e+08	3.97422e+08	3.48513e+08	4.05679e+08	4.49232e+08	4.87072e+08	3.62335e+08	4.26521e+08	2.01125e+08	4.97574e+08	1.30048e+08	1.677e+07	1.16284e+07	1.46794e+07	2.32267e+08	1.25834e+07	4.44602e+08	3.11971e+08	74727.4	1.2317e+07	2.60417e+08	2.28506e+08	1.19995e+07	1.4678e+08	6.58832e+06	2.1376e+08	1.03305e+07	1.04921e+07	2.3619e+07	1.48866e+07	2.74229e+08	2.00356e+07	1.26459e+07	1.99362e+07	1.20002e+07
DA9185000	2.72156e+09	2.95445e+09	2.77836e+09	3.22746e+09	2.96619e+09	3.96849e+09	2.1636e+09	2.9261e+09	3.19096e+09	2.55637e+09	3.29343e+09	3.30884e+09	1.82524e+07	1.0462e+10	1.05234e+10	1.68758e+09	1.28201e+10	1.01177e+10	146164	8.80607e+09	9.14643e+09	1.5265e+10	8.79404e+09	5.19371e+09	3.34797e+09	7.98653e+09	9.83304e+09	9.49265e+09	1.82261e+09	1.57565e+10	1.04874e+10	2.00588e+09	9.31419e+09	9.5878e+09	1.03911e+10
Damascenone	1.53105e+06	1.44166e+06	1.84554e+06	1.57356e+06	1.41985e+06	1.92608e+06	1.43594e+06	1.47389e+06	1.57131e+06	1.62268e+06	2.26773e+06	2.49409e+06	617940	1.87257e+06	2.50977e+06	521594	831237	673001	967799	3.93036e+06	5.90972e+06	4.69403e+07	1.7681e+06	3.21098e+06	3.26581e+06	2.01988e+06	1.61523e+06	1.99833e+06	1.96902e+06	1.1849e+06	5.51701e+06	1.7725e+06	2.45932e+06	3.02717e+06	2.585e+06
Dapiprazole	1.24097e+07	2.91799e+07	9.24238e+07	3.56833e+07	6.47175e+07	2.28215e+08	1.04248e+08	1.04888e+07	1.61983e+08	1.21704e+08	128271	187905	98916.7	122143	147858	160643	429442	8.07115e+06	171872	145582	179273	166655	115737	228766	182053	146448	105606	85247.7	158181	100647	250403	119597	157347	130243	134479
D-Arginyl-L-histidyl-D-prolyl-D-tyrosine	1.19117e+07	4.7931e+06	5.99196e+06	6.51045e+06	7.57478e+06	6.53353e+06	7.6171e+06	7.58069e+06	7.66605e+06	7.30855e+06	296624	361582	90330.5	375111	321454	306547	192300	525856	229513	899143	1.63477e+06	2.16427e+06	280024	658041	534358	558754	368255	354877	361427	216748	1.00986e+06	222153	362401	199074	244379
d-Corlin	119677	122555	120137	122011	125119	125149	122744	118680	123275	120418	315156	1.52704e+06	143200	1.53075e+06	378448	193808	256980	132087	183690	1.17352e+06	1.60589e+07	8.04593e+06	379122	718438	526526	1.28455e+06	283339	768812	242895	507973	711088	251769	1.16039e+06	936791	863086
Decanamide	364009	396447	496702	322088	456990	323014	362036	491781	314846	442257	2.17553e+07	3.42073e+07	358124	1.68893e+07	5.33837e+07	8.58506e+06	264763	69100.9	252532	482364	1.69184e+08	4.66645e+07	4.40815e+07	8.9358e+07	2.45066e+07	3.15531e+07	2.83636e+07	2.87281e+07	1.99656e+06	8.00302e+07	3.4176e+07	2.16359e+06	3.0039e+07	3.16306e+07	2.88898e+07
Decanoylcarnitine	344313	337094	335518	355623	339902	355737	345876	349590	334491	336385	87557.8	187988	72604.6	142762	144223	86884.9	75345	62561.7	88342	97713.1	449291	183709	119521	131221	103496	224531	106904	105552	58107.7	186419	133248	96169.6	133451	121751	119370
Decarboxyl ofloxacin	7.02612e+07	2.269e+07	1.40933e+07	1.51872e+07	8.08077e+06	1.10865e+07	6.80154e+07	6.19005e+07	1.37514e+07	1.139e+07	42883.8	48595.7	42457.5	71704.2	55977.9	52962.4	58737	81349.3	64135.7	44154.9	64239.8	68248.8	54206.3	1.05871e+06	955205	45776.2	53955.8	93917.3	34058.7	65401.3	60161.4	43797.1	63228.5	123454	115333
Decyl beta-D-threo-hexopyranoside	408808	384938	319122	420157	379116	340712	383412	393545	419558	433273	5.41538e+06	2.89146e+07	109794	4.30406e+06	1.996e+07	2.09081e+07	148751	145591	118882	2.69242e+07	7.64719e+06	1.95558e+06	1.63705e+07	1.16174e+07	1.29362e+07	5.79054e+06	3.95335e+06	895867	793238	953009	1.4731e+06	1.06134e+06	9.98418e+06	2.02401e+07	2.57801e+07
DEET	3.08983e+08	3.06355e+08	3.0608e+08	2.95537e+08	3.10251e+08	2.96169e+08	3.15576e+08	3.11271e+08	3.07294e+08	3.1552e+08	750404	1.11983e+06	201929	761340	646700	534499	9.00247e+06	2.81886e+07	1.00041e+07	1.4365e+06	3.98838e+06	2.1821e+06	446038	1.46915e+06	721100	860994	410875	352610	568752	731042	840441	641763	854875	674007	562355
Deethylatrazine	78566	79442	79595.4	73104.4	76551.4	76245	81307.6	78044.9	76447.4	73787.2	93541.6	76330.3	77132.2	68670.1	86146.5	72832.6	66001.3	74353.2	92532.4	62839	1.15932e+07	1.83243e+06	7.10266e+06	2.31826e+06	752248	5.91892e+06	6.54381e+06	8.83069e+06	6.28817e+06	5.28022e+06	99943.8	106046	76164	88823	87419.3
Dehydroepiandrosterone (DHEA)	454093	219881	426093	487342	511753	567128	170052	608031	663335	685253	1.2888e+06	2.48175e+06	608164	2.43474e+06	4.53046e+06	525291	436219	264480	307966	618713	1.61381e+07	7.47855e+06	7.12018e+06	1.81405e+07	2.41042e+06	3.60571e+06	2.55752e+06	3.16885e+06	728347	9.76262e+06	7.91209e+06	273109	5.72964e+06	7.16822e+06	6.85118e+06
Dehydrofalcarinone	1.27729e+06	1.19984e+06	997076	1.31275e+06	1.16915e+06	1.03682e+06	1.16499e+06	1.22961e+06	1.30737e+06	1.31861e+06	1.46667e+06	1.12681e+06	302216	1.56955e+06	1.36961e+06	519680	603432	790271	405741	2.12772e+06	3.76391e+06	9.3004e+07	1.40088e+06	3.01235e+06	2.72453e+06	966857	947587	1.05174e+06	1.72575e+06	732072	3.14131e+06	594762	1.24106e+06	1.29765e+06	829678
dehydrofelodipine	4.32702e+07	2.31985e+07	1.7829e+06	2.32612e+07	2.45143e+07	1.91385e+06	3.38913e+06	1.71355e+07	1.42448e+07	8.05701e+06	73383.4	110601	47037.9	68884.7	78044.8	68408.8	135746	386817	103298	57149.7	125381	104523	52700.8	103515	109597	102022	55724.3	50944.7	86341.2	55944.6	174555	68134.4	96316.7	64313.4	70749.3
dehydroretinaldehyde	1.40038e+06	1.44689e+06	1.32959e+06	1.56548e+06	1.38919e+06	1.18589e+06	1.11424e+06	1.26135e+06	1.5458e+06	1.279e+06	670636	1.46634e+06	231722	686972	844390	759619	519504	506579	456115	2.85445e+06	2.59287e+06	2.85963e+07	753163	1.33698e+06	1.11094e+06	4.2824e+06	3.3078e+06	2.38192e+06	736309	738164	2.62842e+06	1.03195e+06	1.30437e+06	673764	967035
delta8-THC-d9	316470	357719	344195	327288	341141	347153	317213	330368	355203	368392	4.44568e+06	1.48992e+07	125604	2.211e+06	3.71384e+06	689128	165404	204944	143432	3.31695e+07	7.27396e+07	2.97199e+07	312795	3.45391e+06	4.66056e+06	2.13885e+07	1.9185e+06	2.26835e+06	9.31233e+06	639727	2.81979e+07	4.02394e+06	4.63333e+06	1.85618e+06	1.6199e+06
Demethoxyencecalin	412187	507131	173591	162206	528529	520073	379303	207603	375958	421958	469489	391243	401439	475024	439991	367953	1.0264e+06	1.16965e+06	991104	602171	553254	760854	389824	409723	619070	389497	644717	623926	236577	417442	388173	337896	448687	560975	322947
Deoxycholic Acid	8.02669e+08	2.39618e+09	8.82974e+08	1.36047e+09	1.88527e+09	1.26231e+09	4.93903e+09	1.65857e+09	2.89674e+08	1.03445e+09	8.94214e+06	2.00292e+06	256390	6.11088e+06	1.26291e+06	1.42162e+07	1.79781e+06	1.04793e+07	1.87696e+06	2.1137e+07	1.11263e+06	1.02217e+06	837052	1.20313e+06	786071	364810	345555	1.11453e+06	934886	849768	6.3485e+06	1.17177e+07	7.76332e+06	1.56546e+07	2.0212e+07
D-Erythro-sphingosine 1-phosphate	375762	457072	435670	372402	419527	506509	378441	528273	419508	445140	1.18789e+06	2.93161e+06	431482	1.0913e+06	4.37427e+06	1.08364e+06	421912	616114	399374	4.6173e+06	1.03022e+07	5.74789e+07	2.73276e+06	6.80083e+06	3.09704e+06	2.50599e+06	2.01527e+06	2.26661e+06	1.18395e+06	2.34306e+06	3.96294e+06	1.01461e+06	2.46348e+06	1.9089e+06	1.86793e+06
Desogestrel	3.71479e+06	3.7736e+06	3.34015e+06	2.89725e+06	3.72623e+06	2.94674e+06	4.13468e+06	3.40722e+06	3.80096e+06	3.35829e+06	1.57223e+06	1.91124e+06	1.20869e+06	3.16208e+06	2.83885e+06	1.95367e+06	2.13935e+06	1.88626e+06	2.42067e+06	4.47746e+06	4.0221e+09	2.135e+08	2.19918e+06	5.95615e+06	2.63438e+06	2.4879e+09	1.07782e+09	1.21887e+09	3.01475e+07	4.87225e+07	5.28759e+06	1.21914e+06	2.70575e+06	2.91865e+06	3.83844e+06
Desoxymycin	1.15121e+07	325957	7.40518e+06	307760	8.27194e+06	7.97221e+06	5.89488e+06	1.09221e+07	319041	6.70884e+06	232983	256068	71784	294631	265432	190789	2.92475e+06	1.51853e+07	4.74083e+06	557494	1.25248e+06	1.35494e+06	219945	540269	440520	407183	269995	326864	283883	157862	589926	169257	251078	189927	182980
D-Fructose 1-phosphate	2.82902e+08	2.5045e+08	2.51569e+08	3.95531e+08	3.11644e+08	3.89543e+08	3.4213e+08	3.52503e+08	2.90914e+08	3.12653e+08	2.57326e+08	2.03988e+08	1.96117e+07	2.08283e+08	2.64335e+08	2.56507e+08	2.9697e+08	2.60386e+08	1.67553e+08	3.08797e+08	2.56786e+08	2.09615e+08	1.70815e+08	1.84405e+08	1.04101e+08	1.32452e+08	8.3999e+07	1.89909e+08	1.83817e+08	2.31862e+08	2.60055e+08	4.71891e+08	4.88936e+08	4.73383e+08	3.39464e+08
D-Glucosamine 6-phosphate	1.38834e+06	751452	1.2754e+06	1.20892e+06	1.22124e+06	747108	452808	1.01743e+06	1.42678e+06	909942	2.30297e+06	9.56748e+06	120360	8.57725e+06	1.01369e+07	4.01297e+06	9.60189e+06	2.93258e+06	25404	3.03379e+06	1.79776e+07	1.24722e+07	7.62862e+06	8.24779e+06	5.79028e+06	6.54031e+06	6.80016e+06	8.23939e+06	276139	1.0607e+07	3.84797e+07	8.89558e+06	6.61479e+07	1.02882e+07	9.38397e+06
DH3300000	169178	192542	137532	135984	182197	201918	169647	171524	141999	173062	285012	2.61701e+06	367211	441264	614673	600101	1.47917e+06	1.28854e+06	550083	2.62388e+06	6.26253e+06	8.70298e+06	450760	710676	1.64811e+06	462606	333489	471556	1.63263e+06	869741	1.57712e+06	1.1824e+06	2.75969e+06	1.74084e+06	2.52544e+06
Di(2-ethylhexyl) phthalate	1.02431e+07	7.69574e+06	8.19587e+06	9.56799e+06	5.82163e+06	8.47425e+06	1.4106e+07	7.94406e+06	8.02101e+06	9.07735e+06	2.3866e+08	5.16602e+08	1.95517e+08	2.67973e+08	3.2291e+08	1.36903e+08	5.05218e+06	6.08691e+06	5.06739e+06	3.07895e+08	4.78276e+08	1.28355e+08	2.47171e+08	1.92631e+09	2.10257e+08	2.61347e+08	3.68922e+08	3.17888e+08	7.43346e+08	1.40484e+07	2.73506e+08	1.91661e+08	3.29895e+08	2.86144e+08	2.95408e+08
di(3-pyridyl) 5-(tert-butyl)isophthalate	40619.6	59386.4	41006.9	39737.5	53926.5	54782.8	41623.6	40834	43497.8	41917.5	571284	3.15086e+06	49517.3	3.74726e+06	3.82652e+06	1.06872e+06	51564.9	49371.6	49698.1	3.03685e+06	7.79592e+06	3.27053e+06	3.39021e+06	6.77178e+06	2.57631e+06	2.5039e+06	2.91435e+06	2.98591e+06	271978	2.97951e+06	6.83119e+06	331514	5.77543e+06	6.17816e+06	860643
diacetylphloroglucinol	2.19966e+07	2.0025e+07	2.65281e+07	2.18479e+07	2.13229e+07	2.27572e+07	2.53086e+07	2.20582e+07	1.97227e+07	2.55667e+07	118336	762719	267861	790839	876365	238546	97172.9	329125	462558	573191	592178	630746	528086	473867	562413	447669	536080	472362	494510	128911	111105	103471	103834	218361	172798
Dianthalexin	853351	898033	831693	927650	878112	929046	885327	962476	867301	884359	2.28703e+07	1.65761e+07	4.07306e+07	3.70042e+07	2.08779e+07	6.3409e+07	3.76181e+06	3.84829e+06	3.59047e+06	1.33007e+07	1.35252e+07	1.917e+07	3.1528e+07	1.8084e+07	3.48414e+07	3.00734e+07	3.41832e+07	2.1135e+07	4.58585e+07	3.06192e+07	2.15534e+07	2.40837e+07	2.08667e+07	1.90422e+07	3.06663e+07
Diaveridine	1.4257e+08	3.62912e+07	2.66297e+07	2.01397e+07	2.41054e+07	1.27726e+07	1.03819e+08	1.07029e+08	780343	1.85962e+07	360838	370392	369343	318908	326665	267814	384438	400328	387713	386609	373234	417358	352617	274721	274385	387133	334911	352015	338451	369069	371652	295439	98913.3	356355	345440
Dibenzylamine	1.49152e+08	1.42766e+08	1.41594e+08	1.40505e+08	1.52828e+08	1.50344e+08	1.44829e+08	1.49149e+08	1.19553e+08	1.46255e+08	113022	109651	85045.7	182889	138669	152498	358681	477300	604818	127376	193320	134382	125139	219412	210367	108928	149523	107207	72574	181123	184458	138489	129701	135478	135755
Dibutyl malate	1.16422e+06	480026	1.06155e+06	1.9236e+06	1.08648e+06	1.65557e+06	638769	2.67277e+06	734484	963760	1.31481e+07	3.56229e+06	186171	909392	1.38762e+06	611952	548833	1.23768e+06	853163	2.06121e+06	624470	244630	70966.7	74023.1	86822.9	167407	193430	132182	59073.1	260452	761984	1.98004e+06	2.11639e+06	1.71389e+06	1.91382e+06
Dibutyl maleate	6.16356e+07	4.92752e+07	5.42208e+07	5.48374e+07	6.03913e+07	5.5247e+07	5.79151e+07	5.45269e+07	5.17361e+07	5.99462e+07	507620	879311	486469	461146	282928	456162	565000	659678	855350	805085	1.02747e+06	495910	404943	856181	504275	586839	493614	642752	737123	527394	667298	530748	675317	356362	389337
Dibutyl phthalate	3.68256e+09	3.34012e+09	3.82458e+09	3.86071e+09	3.69239e+09	3.62907e+09	3.56616e+09	4.11639e+09	3.31172e+09	3.37819e+09	1.60715e+07	1.79405e+07	1.49946e+07	1.16818e+07	2.58585e+07	1.82483e+07	1.59811e+07	7.88034e+07	4.1798e+07	3.51175e+07	1.61889e+07	1.14376e+07	1.90488e+07	2.12972e+07	1.69974e+07	1.46697e+07	1.33239e+07	1.14475e+07	1.37613e+07	9.93401e+06	3.67479e+07	8.75622e+06	4.18265e+07	1.98398e+07	1.95704e+07
Didecyldimethylammonium	348003	437498	444158	383224	409200	416186	318466	386344	430721	507737	1.16824e+06	2.57152e+06	123687	842687	8.57266e+06	1.87337e+06	213591	339504	198008	267617	1.58063e+07	2.99834e+07	1.31245e+06	2.25322e+06	2.91351e+06	4.22382e+06	538016	1.1596e+06	183583	2.88141e+06	3.20147e+06	287824	1.57329e+06	959709	892544
didrovaltrate	1.76365e+06	1.80612e+06	1.68444e+06	1.8846e+06	1.60269e+06	1.58798e+06	1.6353e+06	1.78118e+06	1.76566e+06	1.66001e+06	1.0105e+06	6.56655e+06	138853	431980	2.99114e+06	282287	792336	760885	658874	8.45063e+06	3.08008e+06	3.42419e+06	386087	724789	607282	2.87751e+06	3.39107e+06	558951	1.07271e+06	213120	3.62564e+06	2.71902e+06	4.52178e+06	1.89332e+06	2.9801e+06
Diethyl phthalate	1.07422e+08	9.74311e+07	1.04227e+08	1.03821e+08	1.02998e+08	1.05142e+08	1.02518e+08	9.55508e+07	9.94812e+07	1.01376e+08	465132	617158	437519	554511	474248	371795	6.52301e+06	6.57377e+06	6.26762e+06	1.99267e+06	3.83062e+06	1.63806e+06	330745	1.38487e+06	1.58e+06	682689	619530	487779	191843	997227	966518	417692	997546	831072	941515
Diethylpyrocarbonate	5.20254e+06	5.43549e+06	4.8918e+06	5.19639e+06	5.05443e+06	5.2586e+06	5.19113e+06	5.3911e+06	5.16067e+06	4.99269e+06	2.80287e+06	1.94839e+06	2.30915e+06	5.09934e+06	9.54427e+07	1.34946e+06	5.07042e+06	6.1071e+06	5.49929e+06	1.41264e+08	4.44612e+07	8.41476e+07	5.21778e+07	7.84291e+07	5.37533e+07	3.85109e+06	3.75623e+06	2.38913e+06	2.64284e+06	1.80281e+07	5.14356e+07	1.97923e+06	5.54271e+07	1.32038e+08	1.12406e+08
Dihexyl nonanedioate	2.7207e+09	2.6928e+09	2.72621e+09	2.77246e+09	2.76109e+09	2.67945e+09	2.60017e+09	2.68773e+09	2.59198e+09	2.63934e+09	81104.7	87375.1	68801.7	98929.5	106968	80939.5	106648	54876.8	104244	85013.6	126167	109777	99621.7	127621	92173.1	80661	84425.5	76245.7	53245.9	101431	109003	88186.9	115303	107761	104877
Dihomo-?-Linolenic Acid	6.65099e+07	5.3911e+07	6.50098e+07	8.66443e+07	7.07371e+07	4.95642e+07	5.59839e+07	2.58133e+08	3.77194e+07	7.93388e+07	1.36009e+08	9.72541e+06	192397	6.52621e+06	9.56104e+06	1.7674e+07	1.81825e+07	8.29607e+06	3.63514e+06	1.22154e+07	219947	165672	104986	190360	80273.3	86621.7	100351	76156.3	147296	108213	7.58659e+06	2.9388e+07	2.13605e+07	2.14684e+07	9.55371e+06
Dihomo-gamma-linolenic acid	6.31695e+06	6.31742e+06	6.36978e+06	6.40636e+06	7.08071e+06	6.39614e+06	6.61294e+06	6.737e+06	1.32026e+07	6.25547e+06	2.23542e+08	3.57009e+08	2.51766e+06	1.87726e+08	1.32152e+08	1.22451e+07	756043	854825	881700	8.34323e+07	1.76652e+08	6.16658e+08	5.51717e+08	6.36062e+08	4.55862e+08	1.17791e+08	2.41102e+08	2.74284e+08	6.0731e+08	1.35567e+08	8.80703e+08	1.63944e+08	5.14234e+08	3.04244e+08	3.1829e+08
Dihomo-γ-linolenic acid ethyl ester	1.13861e+09	9.81609e+08	7.17461e+08	9.03895e+08	4.35039e+08	2.98653e+08	6.77637e+08	6.4062e+08	1.28116e+09	9.30125e+08	146847	273908	101975	225231	156432	320479	469093	1.00494e+08	529458	521800	579267	357192	130738	433010	305353	211580	118319	223824	309331	193172	592746	417076	243328	203021	148170
dihydralazine	6.63566e+07	7.23741e+07	7.42905e+07	6.96988e+07	7.16437e+07	7.14001e+07	8.02883e+07	7.26927e+07	7.26929e+07	7.12687e+07	387941	2.38438e+06	824343	1.1419e+06	1.59782e+06	390469	2.70681e+06	8.09638e+06	6.02008e+06	1.1808e+06	1.84686e+06	378913	352780	461768	363990	2.46486e+06	1.35697e+06	318632	756878	2.02649e+06	1.30706e+06	856839	1.18243e+06	1.21063e+06	1.1888e+06
DIHYDROCONIFERIN	7.37376e+06	2.29181e+07	2.03394e+07	2.23776e+07	1.08444e+07	1.98677e+07	1.13819e+07	6.41009e+07	1.10456e+07	2.02827e+07	2.80095e+07	5.6925e+07	98119.7	3.01263e+07	5.39235e+06	3.6435e+06	5.97103e+06	2.31865e+07	2.86593e+06	3.54097e+07	2.07814e+06	1.6671e+06	467747	581684	294059	264697	527659	276475	745915	539553	9.73307e+06	2.67151e+07	2.71296e+07	2.80732e+07	2.33089e+07
Dihydrojasmone	1.93689e+06	2.00123e+06	1.83898e+06	2.16986e+06	1.93556e+06	1.91515e+06	1.48584e+06	1.72276e+06	2.02246e+06	1.96323e+06	1.54714e+07	1.39507e+07	616441	1.32302e+07	1.1591e+06	1.44094e+07	729125	1.91504e+06	2.06847e+07	3.94805e+06	5.05341e+06	6.62115e+07	1.05708e+06	1.22255e+07	1.33931e+07	1.92522e+07	1.35279e+06	1.57893e+06	1.17747e+06	1.02544e+07	1.27672e+07	1.41341e+07	1.48888e+07	1.3993e+07	2.26084e+06
Dihydrostreptomycin	103663	140517	91949.3	100239	114934	128966	164198	103703	92998.8	104104	422427	1.83642e+06	45186.5	1.57368e+06	3.29978e+06	73763.7	40049.9	38725.9	41018.7	8.76186e+06	2.89151e+06	770010	2.23156e+06	1.4205e+06	1.17439e+06	588931	635703	744998	331891	267687	4.86006e+06	610089	764322	4.22033e+06	4.18595e+06
Dihydrothymine	1.25065e+07	1.16137e+07	1.16558e+07	1.37971e+07	1.44317e+07	1.41859e+07	1.01683e+07	1.44678e+07	1.12265e+07	1.36886e+07	1.46505e+07	2.44948e+07	471294	2.525e+07	3.25439e+07	9.36949e+06	4.26158e+07	3.9746e+07	77454.3	2.74712e+07	2.7045e+07	3.06662e+07	2.28466e+07	1.18171e+07	1.78758e+07	3.18617e+07	3.1274e+07	2.56648e+07	8.53799e+06	2.65372e+07	3.54419e+07	1.01521e+07	3.28626e+07	3.6394e+07	2.90282e+07
dihydrozeatin-O-glucoside	871830	976650	871116	949066	954258	1.14986e+06	812604	926408	941167	861739	127138	1.26163e+06	112869	1.08729e+07	7.12305e+06	3.37237e+06	1.55243e+06	1.52571e+06	33480.9	290448	1.3855e+07	6.30406e+06	7.0524e+06	3.0365e+07	1.19746e+07	3.19706e+06	5.33199e+06	4.97912e+06	112511	8.31207e+06	7.46552e+06	142760	4.01977e+06	3.37019e+06	881207
Diisobutylphthalate	1.04457e+07	9.74416e+06	9.93721e+06	9.60317e+06	9.33963e+06	1.01533e+07	9.70672e+06	1.01542e+07	9.88829e+06	9.66614e+06	9.40583e+08	4.73203e+08	8.28244e+08	4.15841e+08	4.31021e+08	3.89935e+08	6.47573e+06	5.99019e+06	5.58528e+06	4.81457e+08	1.14109e+09	9.14468e+08	4.55612e+08	5.22288e+08	5.60782e+08	8.88475e+08	8.83575e+08	8.59608e+08	8.40049e+08	8.47322e+08	2.88923e+08	3.51369e+08	4.52293e+08	4.10482e+08	4.41416e+08
Diisodecyl phthalate	2.01326e+08	2.16269e+08	2.21863e+08	3.43313e+07	2.37177e+08	2.32107e+08	2.01491e+08	2.16455e+08	2.36974e+08	2.24167e+08	256382	407781	679207	230926	274932	581864	1.90059e+07	3.65388e+07	5.90773e+06	257123	208254	255664	475674	447746	256204	282912	357780	240141	221517	354942	235559	452375	395320	222183	242207
dilauroyl peroxide	1.92899e+08	1.66087e+08	7.58071e+07	2.01264e+08	1.98981e+08	1.16849e+08	1.10018e+08	1.77258e+08	2.90935e+08	9.31467e+07	438776	232934	615232	372811	230884	185056	2.71003e+06	2.45379e+07	3.41418e+06	262345	205972	239590	507922	265877	245412	213071	326267	268437	189995	293383	200118	469925	196858	366471	430506
Dimethyl phthalate	603208	819017	653832	588919	1.20836e+06	827394	2.56424e+06	637999	498667	1.18972e+06	1.60144e+09	1.2538e+09	1.5065e+09	1.47299e+09	1.10509e+09	1.17228e+09	2.65824e+07	2.57719e+07	2.4029e+07	1.27036e+09	1.23596e+09	6.20607e+08	1.47815e+09	9.83139e+08	1.18286e+09	1.31838e+09	1.57443e+09	1.1645e+09	1.39211e+09	1.2783e+09	1.34335e+09	1.34317e+09	1.26787e+09	1.17967e+09	8.33891e+08
Dinaciclib	3.64374e+07	3.76809e+07	4.38559e+07	4.09715e+07	4.31915e+07	4.08683e+07	4.40394e+07	4.52485e+07	4.38397e+07	5.29087e+07	1.15372e+06	676156	827611	920081	648062	955126	2.13383e+06	4.87932e+06	3.22592e+06	1.21134e+06	1.49739e+06	1.54057e+06	974397	693206	1.14927e+06	336019	753980	603789	553403	300227	1.14125e+06	774885	623137	781830	1.20344e+06
Diphenylamine	3.3381e+07	3.36855e+07	3.50527e+07	3.56999e+07	3.46544e+07	2.92534e+07	3.30856e+07	2.59596e+07	3.54466e+07	3.10089e+07	1.85964e+06	2.00908e+06	2.03631e+06	1.87941e+06	1.90512e+06	2.28913e+06	1.32969e+07	1.30501e+07	1.18723e+07	2.00332e+06	2.77734e+06	2.37897e+06	231116	2.02916e+06	2.01271e+06	2.60383e+06	2.18575e+06	2.04669e+06	2.17562e+06	2.22643e+06	1.90006e+06	2.2006e+06	2.05427e+06	2.09413e+06	1.96816e+06
Dirithromycin	1.87945e+06	1.93977e+06	1.61284e+06	2.02542e+06	1.77778e+06	1.70091e+06	1.45927e+06	1.73826e+06	1.74462e+06	1.57538e+06	252542	1.05148e+06	123062	247193	369683	156836	1.03534e+06	992218	907559	2.44752e+06	924735	1.44657e+08	194456	310635	299009	1.2984e+08	8.18719e+07	3.97264e+07	610040	3.37025e+07	795877	235562	535752	334381	366103
DK3970000	2.3312e+06	4.82765e+06	1.40566e+06	2.52646e+06	2.58385e+06	1.96924e+06	8.14327e+06	2.99559e+06	674995	1.13957e+06	2.29414e+06	6.00208e+06	355456	4.00279e+06	6.88579e+06	1.21465e+06	879567	874483	770576	1.21871e+07	6.84952e+06	1.07284e+08	5.19019e+06	1.31199e+07	1.40291e+06	4.5571e+06	1.13174e+06	1.12536e+06	2.18928e+06	1.7383e+06	4.91185e+06	761418	4.93178e+06	5.69558e+06	5.52452e+06
DL-2-(acetylamino)-3-phenylpropanoic acid	205593	202930	216227	267015	54602.9	307633	222782	177326	58612.2	227836	609748	2.65089e+06	69214.5	4.03109e+06	4.99801e+06	788354	687946	66461	553686	5.42262e+06	8.1445e+06	5.74967e+06	4.84275e+06	7.27489e+06	2.51117e+06	3.04968e+06	3.81121e+06	4.58804e+06	223536	5.82652e+06	4.67553e+06	1.23596e+06	4.35478e+06	4.30618e+06	1.7645e+06
DL-3-Aminoalanine	708343	8.10876e+06	818494	2.12925e+06	756198	636639	1.39189e+06	826629	668726	4.00781e+06	79604.3	1.57789e+06	79283	1.44757e+06	1.43685e+06	116779	1.31966e+06	1.79887e+06	25750.9	2.38799e+06	3.95422e+06	296535	989061	498530	1.79002e+06	1.04716e+06	2.00574e+06	1.30634e+06	146131	1.24955e+06	1.7913e+06	85205.6	2.38491e+06	1.4065e+06	2.02056e+06
DL-Arginine	366829	413114	360584	383751	394695	404595	450017	471306	424773	368435	4.15116e+08	5.12619e+08	5.71825e+06	3.53159e+08	5.81441e+08	1.03411e+07	857823	599523	93648.2	7.36258e+08	4.74212e+08	3.74187e+08	4.31282e+08	1.00931e+08	1.12769e+08	6.48857e+08	3.71484e+08	3.22129e+08	1.83645e+08	3.78413e+08	3.3607e+08	1.63952e+08	5.6829e+08	4.38589e+08	4.4552e+08
DL-Atenolol	2.39674e+07	3.48694e+07	2.41355e+07	2.36306e+07	2.15739e+07	2.39671e+07	3.67303e+07	2.40602e+07	2.06899e+07	2.08929e+07	8.10186e+06	1.33566e+07	248115	1.39423e+07	1.51249e+07	4.33586e+06	235541	338895	287419	2.98877e+07	2.18628e+07	1.89037e+07	9.29224e+06	1.98818e+07	1.08415e+07	3.62321e+06	2.07297e+06	4.70646e+06	1.33485e+06	1.80489e+06	1.50676e+07	656121	1.575e+07	1.10902e+07	1.424e+07
DL-Citrulline	6.23159e+07	1.09937e+08	9.02715e+07	1.02191e+08	8.03128e+07	6.51181e+07	6.78712e+07	8.62059e+07	4.99886e+07	9.83995e+07	6.28544e+07	8.66935e+07	2.79781e+06	1.14582e+08	9.28408e+07	3.337e+07	9.76801e+07	1.59048e+08	109468	1.22387e+08	1.0854e+08	1.00942e+08	1.127e+08	4.28502e+07	5.11968e+07	9.18984e+07	1.1409e+08	1.07279e+08	4.02136e+07	1.37472e+08	1.01928e+08	3.84357e+07	1.15345e+08	1.14917e+08	1.1998e+08
DL-Dipalmitoylphosphatidylcholine	2.15741e+09	1.68454e+09	1.21242e+09	2.4307e+09	1.70538e+09	4.72829e+08	7.66229e+08	1.75893e+09	3.27506e+09	1.13968e+09	6.37624e+06	3.884e+07	376407	4.49557e+06	6.15949e+06	1.63134e+06	1.10371e+07	1.57017e+08	4.73907e+07	4.56332e+06	3.83058e+07	4.44776e+06	806364	1.19804e+08	1.72573e+08	5.81451e+07	2.21936e+06	2.04341e+06	5.95349e+06	2.94998e+06	4.48528e+06	3.40326e+06	2.99694e+06	6.60855e+06	1.76125e+06
DL-Glutamine	3.69384e+06	3.81516e+06	3.3337e+06	3.54808e+06	3.6091e+06	3.60723e+06	3.47075e+06	3.28135e+06	3.48785e+06	3.71217e+06	2.19469e+08	4.42283e+08	8.02817e+06	4.77611e+08	3.53786e+08	8.77029e+07	8.66648e+06	9.80557e+06	111763	4.13347e+08	2.9018e+08	3.35486e+08	4.9469e+08	2.34077e+08	3.64748e+08	3.39539e+08	4.53563e+08	4.41781e+08	1.50933e+08	5.0764e+08	4.47982e+08	2.67632e+08	6.80404e+08	6.24559e+08	6.06308e+08
DL-Lysine	5.43754e+07	5.2301e+07	5.94318e+07	5.26069e+07	7.04924e+07	7.38891e+07	7.64529e+07	7.7175e+07	5.02963e+07	8.80802e+07	1.61363e+08	2.97094e+08	8.45394e+06	2.4806e+08	2.33586e+08	1.00823e+08	2.54978e+08	3.24344e+08	77750.4	2.32343e+08	1.39314e+08	2.14708e+08	2.38833e+08	1.11225e+08	1.916e+08	2.36569e+08	3.00033e+08	3.14754e+08	1.17508e+08	2.02744e+08	1.4189e+08	1.25519e+08	2.85275e+08	3.29161e+08	3.03115e+08
DL-N-Acetyltryptophan	57248.7	62466	54759	59015.6	56289.6	58159.2	57342.7	60617.6	60821.4	59673.4	52350.4	45736.3	43013	58456.1	49048.8	48864.6	47422.5	45896.7	46174.3	44945.2	4.21083e+06	2.94695e+06	2.02208e+06	4.51043e+06	1.8158e+06	1.49159e+06	1.21626e+06	1.7888e+06	1.39048e+06	2.71315e+06	56421.5	54158.9	52845.4	49533.7	48452.6
DL-Ornithine	1.10344e+07	1.26797e+07	5.23349e+06	7.513e+06	1.18322e+07	7.89818e+06	1.08989e+07	1.34151e+07	5.4172e+06	6.58545e+06	2.36202e+08	3.42874e+08	2.23629e+06	3.68987e+08	3.16235e+08	2.06485e+08	4.62475e+07	3.94358e+07	71672.6	3.31718e+08	4.19129e+08	4.39452e+08	3.74696e+08	3.86155e+08	3.25378e+08	3.78148e+08	3.8e+08	3.36087e+08	1.27119e+08	7.85779e+07	4.56052e+08	1.2517e+08	3.71673e+08	4.47523e+08	3.85739e+08
DL-Serine	1.17344e+08	1.30583e+08	1.26213e+08	1.57237e+08	1.43758e+08	1.26573e+08	1.07476e+08	1.2655e+08	1.00333e+08	1.28849e+08	1.99257e+08	2.58444e+08	5.65416e+06	2.88054e+08	3.47762e+08	8.22298e+07	4.16295e+08	4.3584e+08	102471	2.8349e+08	2.92178e+08	3.25161e+08	3.01309e+08	1.77674e+08	2.01821e+08	3.21936e+08	2.72596e+08	2.68696e+08	1.25992e+08	3.08545e+08	4.24542e+08	1.8048e+08	4.21414e+08	3.67291e+08	4.23538e+08
DL-Stachydrine	1.17595e+08	8.41091e+07	2.05791e+08	2.34486e+08	4.57517e+07	7.39683e+07	3.55911e+07	1.05206e+08	2.32008e+08	7.30764e+07	3.07612e+06	3.91037e+06	2.17487e+06	4.13826e+06	8.05055e+06	2.73451e+06	2.69332e+08	1.42714e+08	35801.6	3.73879e+06	5.67235e+06	6.42873e+06	5.76799e+06	5.87217e+06	4.53016e+06	4.17271e+06	4.4358e+06	4.75417e+06	2.36404e+06	5.0757e+06	3.76617e+06	2.86809e+06	4.23557e+06	4.89718e+06	3.89958e+06
DL-Thyroxine	89317	88394.5	86551.7	91773.5	90393	92180.4	90459.3	91452.2	91400.9	91255.5	421259	117326	76177.5	117067	125555	80288.9	73298.4	61122.4	91191.5	82936.8	174167	131374	97261.9	129723	100384	100255	97728.3	86315.5	63445	116760	140662	92197.4	130762	127844	126303
DL-Tryptophan	1.15969e+06	1.69002e+06	1.54988e+06	1.73075e+06	1.62572e+06	1.16184e+06	1.93434e+06	1.57175e+06	1.92968e+06	1.38996e+06	2.9672e+06	3.11035e+09	957349	5.36619e+09	2.84222e+09	5.42864e+08	1.82104e+06	1.57174e+06	2.94734e+06	3.76438e+09	7.1902e+09	3.90627e+09	2.8929e+09	4.3211e+09	2.43357e+09	2.57696e+09	2.58843e+09	3.17743e+09	2.30094e+08	2.38115e+09	7.15823e+06	2.1968e+08	3.84808e+09	2.9888e+09	9.02608e+08
DL-β-Leucine	317623	808298	298706	645925	594478	479742	620117	723772	508453	755068	7.68305e+07	1.5038e+07	1.25243e+06	5.45337e+07	2.20961e+07	3.87247e+07	1.74675e+07	1.68773e+07	2.54517e+07	2.45955e+07	4.5172e+07	3.04915e+07	2.14268e+07	6.93498e+07	3.88582e+07	1.00169e+07	9.71611e+06	1.80599e+07	7.88899e+06	6.02149e+07	2.86589e+07	7.89912e+07	8.45536e+07	4.85588e+07	5.18409e+07
DMPC	7.10184e+06	5.82684e+06	5.79536e+06	7.61265e+06	7.90518e+06	2.82837e+06	2.08197e+06	5.78569e+06	1.50807e+07	5.13776e+06	59380.4	86216.1	112406	57411.1	74383	123111	78742.8	74077.6	116731	80101.1	60516.1	56897.3	75510.3	75403.1	79455.1	70855.7	63394.6	46989.7	60580.5	66024.9	66017.2	66848.8	82354	64420.3	62880.6
DO0750000	908435	1.34426e+06	862516	1.0177e+06	901176	771548	696886	808004	948571	843869	488245	1.08481e+06	299163	606494	423271	495637	327376	672559	260997	1.8517e+06	2.64316e+06	4.77407e+07	679540	1.00624e+06	863970	1.33544e+06	3.34095e+06	814168	1.0244e+06	528211	1.63278e+06	561760	686456	386424	540810
DOA	9.08743e+08	5.60378e+08	5.79298e+08	1.53959e+09	3.81848e+08	1.14688e+08	5.44022e+08	1.26175e+09	4.2215e+08	3.62795e+08	3.40129e+06	4.59289e+06	869447	3.6872e+06	3.80418e+06	3.81615e+06	4.44052e+07	5.85462e+07	6.16608e+07	4.4526e+06	4.31263e+06	4.20088e+06	2.97875e+06	4.19558e+06	3.82204e+06	3.35527e+06	2.73272e+06	2.17617e+06	2.36963e+06	717363	4.71198e+06	3.83097e+06	4.17259e+06	3.23445e+06	3.24602e+06
Docosahexaenoic acid	946734	1.21739e+06	890685	936337	1.4093e+06	1.4766e+06	1.31224e+06	1.10482e+06	1.91502e+06	1.29443e+06	3.08624e+08	4.18778e+06	1.7366e+06	1.04686e+08	5.02345e+06	2.34735e+06	906210	925953	903355	6.49437e+06	9.98999e+08	2.58712e+07	3.35095e+06	5.95648e+08	1.1493e+07	4.70126e+08	4.13971e+08	4.48265e+08	1.63666e+08	2.8585e+08	5.80035e+06	2.03781e+06	4.23992e+06	7.0751e+06	3.90851e+06
Docosahexaenoic acid ethyl ester	6.2113e+08	1.97665e+09	6.12772e+08	9.10654e+08	1.2208e+09	9.09766e+08	3.00387e+09	1.10529e+09	2.27219e+08	6.78267e+08	523761	842444	259916	565262	609564	306131	1.49378e+06	7.48684e+06	2.23353e+06	1.26157e+06	1.40083e+06	2.04503e+06	755719	973031	848140	1.01998e+06	1.13026e+06	1.11417e+06	567306	904243	1.52216e+06	561070	1.02635e+06	744856	804566
Docosahexaenoic acid methyl ester	6.35337e+06	5.74166e+06	5.93562e+06	6.02246e+06	6.06247e+06	4.82484e+06	5.65154e+06	5.39673e+06	5.78569e+06	5.5903e+06	2.78741e+06	4.88064e+06	1.47564e+06	3.38322e+06	3.18023e+06	3.2186e+06	1.70615e+06	2.58049e+06	2.35249e+06	9.62111e+06	2.11639e+07	2.54782e+10	3.15648e+06	5.26053e+06	4.15766e+06	9.10134e+09	4.13679e+09	4.09354e+09	9.11185e+06	1.88407e+08	8.48363e+06	3.05909e+06	4.62286e+06	2.83446e+06	4.22307e+06
Docosanamide	1.00257e+06	1.00526e+06	947346	1.20076e+06	1.19697e+06	859069	798467	1.10604e+06	1.50509e+06	1.0182e+06	4.37152e+08	994274	308652	1.47724e+08	685769	446333	736946	859088	741368	571405	2.56253e+09	1.56632e+09	5.90206e+07	6.48558e+08	3.11747e+08	2.28704e+09	2.11329e+08	1.69028e+06	6.9332e+07	4.51066e+06	2.78065e+06	481339	708511	1.4588e+06	411058
Docosanoic Acid	8.54063e+06	7.16871e+06	9.33819e+06	8.51573e+06	6.24295e+06	5.78146e+06	7.30686e+06	1.70042e+08	9.80095e+06	9.96601e+06	1.46311e+07	1.00662e+06	223215	1.00171e+06	515931	749570	472492	951332	851735	497012	81462.9	25771	69792.3	21149.4	34520.8	49842	58496.4	55522.9	23993.6	65234.4	3.45759e+06	3.89842e+06	859145	439720	700917
Docosapentaenoic acid	4.93496e+06	4.93533e+06	4.97624e+06	5.00482e+06	5.02246e+06	4.99683e+06	5.1662e+06	5.26312e+06	5.06089e+06	4.88168e+06	1.65951e+06	1.31317e+06	739604	1.13212e+06	1.33016e+06	731947	625506	769660	617011	2.60209e+06	3.22041e+06	9.15846e+07	1.69283e+06	2.54058e+06	2.82616e+06	3.20546e+07	5.48806e+07	6.06264e+07	1.30399e+06	3.43938e+07	2.5545e+06	1.12473e+06	1.65462e+06	1.70796e+06	1.94828e+06
Docosapentaenoic acid methyl ester	6.30455e+06	6.03003e+06	6.27156e+06	6.153e+06	7.75116e+06	7.58108e+06	6.57776e+06	5.48694e+06	5.94038e+06	6.26155e+06	2.30103e+06	4.14976e+06	982152	1.67092e+06	3.29096e+06	1.67231e+06	3.04591e+06	4.30013e+06	4.1492e+06	8.09112e+06	7.48786e+06	1.61074e+09	2.26276e+06	3.18846e+06	2.54246e+06	4.26794e+08	1.67306e+08	1.64758e+08	6.44761e+06	1.13481e+07	6.65939e+06	2.33873e+06	3.64592e+06	2.40724e+06	3.00969e+06
Docosatrienoic acid	1.51061e+07	1.49838e+07	1.35641e+07	1.50041e+07	1.5112e+07	1.4194e+07	1.23848e+07	5.93363e+07	1.07733e+07	1.61179e+07	1.5718e+07	1.64257e+06	105205	927052	2.58468e+06	912309	1.56202e+06	1.95428e+06	596851	2.96633e+06	87191.8	86799.5	91633.8	75228.4	91754.9	94732.8	101028	92128.2	78673.8	88809.6	1.61753e+06	3.6575e+06	2.26374e+06	1.88707e+06	1.10059e+06
Dodecamethylcyclohexasiloxane	2.52807e+06	2.49105e+06	2.19016e+06	3.64728e+06	2.08714e+06	1.33381e+06	2.07821e+06	3.02473e+06	2.36593e+06	2.23652e+06	3.95349e+06	1.34278e+06	395654	3.76254e+06	529887	447200	1.61631e+06	2.04602e+06	1.44964e+06	3.95735e+06	7.01363e+06	1.06704e+07	1.42575e+07	2.68174e+06	1.12242e+07	5.52371e+06	4.12139e+06	6.01041e+06	2.05563e+07	1.2674e+07	1.29498e+06	514299	813809	536811	511701
Dodecanedioic acid	359535	238239	400753	305501	441188	382745	332133	453615	366024	497675	4.78331e+07	2.08347e+07	2.84736e+06	4.50296e+06	3.40123e+06	7.17693e+06	2.95935e+06	4.37094e+06	9.1621e+06	3.88012e+06	410052	335401	347674	347498	299261	369539	311384	312441	270641	293573	4.00052e+06	4.78196e+06	8.44328e+06	8.2222e+06	8.8664e+06
Dodecyl sulfate	5.24299e+08	3.88032e+08	5.50543e+08	4.56216e+08	3.9494e+08	4.68322e+08	5.61188e+08	1.02429e+09	4.49439e+08	2.4422e+09	1.58231e+06	1.44908e+06	1.3677e+06	1.39006e+06	1.36413e+06	1.45484e+06	1.47728e+06	1.90522e+06	103095	1.5918e+06	1.42563e+07	9.8451e+06	7.38675e+06	1.11909e+07	1.06394e+07	8.36859e+06	1.29466e+07	1.0373e+07	9.50829e+06	8.51494e+06	1.30104e+06	1.46363e+06	1.40579e+06	1.46838e+06	1.53749e+06
Dodecylamine	56982.1	56230.9	56875.9	57388.8	58476.5	62825.4	58963.7	57161.7	75816.8	61821.5	5.13466e+06	4.10759e+06	354462	3.16037e+06	5.4742e+06	1.76482e+06	90550.5	71551.3	103421	3.09102e+07	3.77573e+07	2.376e+07	7.19183e+06	1.47022e+07	1.68424e+07	4.35648e+06	3.07545e+06	2.98834e+06	3.27034e+06	3.29575e+06	2.856e+07	2.80648e+06	8.04971e+06	5.03377e+06	4.5388e+06
Dodecyltrimethylammonium	150875	144496	137613	139242	149357	144194	140426	144778	153716	144536	9.65913e+08	1.7664e+08	575957	1.56986e+08	7.3576e+08	4.1138e+08	336877	142515	191856	6.97741e+06	7.85122e+09	1.25601e+09	7.16249e+08	2.15758e+09	3.0109e+08	6.86599e+08	1.86469e+08	1.05073e+08	5.80587e+07	7.17599e+08	5.63831e+08	5.40973e+07	4.70817e+08	4.1728e+08	4.12688e+08
dolichol monophosphate	690428	575086	505684	1.02917e+06	649496	382778	526806	792417	762014	512440	372547	686012	142240	356043	456847	276061	660843	827924	649803	426060	554380	1.19686e+07	161542	555652	2.26977e+06	1.4449e+07	3.24298e+06	2.30524e+06	141454	892354	1.27656e+06	315340	534438	253295	307225
doramapimod	101378	122632	173887	175868	111656	112007	95845.3	129447	124880	129987	4.6009e+06	4.80401e+06	80259.4	6.76585e+06	9.70013e+06	247714	70424.2	69875	72915.3	379367	2.85419e+07	4.5498e+06	806626	2.1829e+07	1.53283e+07	3.37167e+06	6.22494e+06	5.56535e+06	1.27055e+07	643719	2.41727e+07	2.72965e+06	280179	1.35034e+07	1.19039e+07
Dothiepin	8.59539e+07	2.06989e+07	1.6157e+07	1.34364e+07	9.03161e+06	1.18229e+07	6.89173e+07	6.87037e+07	1.21951e+07	1.24223e+07	49472.7	57211.1	43850	74868.3	64217.7	52145.6	47309	49568.1	55774.5	49863.3	74137.7	66529	61749.5	88977.4	71223.9	55433.6	60561.3	53288	40255	66313.8	66443.4	49672.7	68358.2	67952.2	62089.8
D-PANTOTHENIC ACID	1.52371e+06	1.60114e+06	1.29588e+06	1.4281e+06	1.39889e+06	1.24579e+06	1.13616e+06	1.71457e+06	990617	1.36494e+06	2.0551e+06	1.79766e+08	1.1495e+06	2.40132e+08	1.9446e+08	1.43384e+07	2.60454e+06	1.63158e+06	147853	2.46459e+08	4.10597e+08	4.37309e+08	2.88535e+08	2.70036e+08	1.41611e+08	1.19796e+08	2.51114e+08	1.88432e+08	6.86238e+06	1.95994e+08	1.87202e+08	1.38446e+07	3.01856e+08	3.05026e+08	3.42896e+07
DQ6125000	932163	877735	725310	958040	864459	776890	874256	897361	956675	987948	1.07618e+06	957638	223074	1.13572e+06	1.22732e+06	317566	404303	346392	305139	1.29275e+06	3.16085e+06	1.16261e+07	1.0719e+06	1.99615e+06	1.98835e+06	1.23644e+06	737560	581246	1.09313e+06	489913	3.1215e+06	550554	818800	957759	937330
Drospirenone	308884	1.50705e+06	922087	1.13574e+06	395431	1.01366e+06	697031	1.38545e+06	1.16322e+06	403634	428571	9.02509e+06	127126	1.61019e+06	3.20801e+06	440080	180641	232193	140426	3.10816e+06	1.12895e+08	1.20417e+07	699452	3.36554e+07	8.06909e+06	2.99304e+06	1.99475e+06	2.93854e+06	294554	1.15236e+06	1.67495e+07	159143	1.54108e+07	1.81485e+07	1.77659e+07
Drostanolone propionate	266638	287112	262513	245493	270451	244038	205885	253660	312861	298473	252878	156948	155639	225550	167649	187160	116975	144152	104307	211880	574519	456155	238636	416016	292540	322975	214011	304382	178569	255468	347809	157157	226235	242616	162455
Drotaverine	1.61663e+06	2.46102e+06	2.20157e+06	1.94179e+06	1.31568e+06	1.8279e+06	1.51613e+06	1.51151e+06	2.8346e+06	1.80916e+06	2.92438e+08	2.96912e+08	3.04287e+08	3.10129e+08	2.9628e+08	4.32907e+08	1.64079e+06	1.20492e+06	938643	3.58539e+08	3.39631e+08	3.40057e+08	3.12754e+08	3.48386e+08	3.2853e+08	3.24936e+08	3.44951e+08	2.38252e+08	2.56571e+08	2.65528e+08	2.61443e+08	2.94073e+08	3.25138e+08	3.13284e+08	1.86963e+08
D-Sphingosine	913667	1.07612e+06	258279	845066	285738	1.38811e+06	1.34445e+06	1.23507e+06	1.52162e+06	1.33408e+06	6.08838e+08	8.81262e+08	4.16304e+06	2.91152e+08	4.65238e+08	2.23131e+06	1.06041e+06	2.81947e+06	2.61305e+06	1.11429e+07	4.63169e+09	3.28014e+09	1.09351e+08	7.26696e+08	1.20395e+09	1.27205e+09	3.3985e+08	3.01523e+08	4.76031e+08	1.23599e+08	2.93693e+09	4.59355e+08	5.47445e+08	2.33758e+08	2.05916e+08
D-α-Tocopherol	222675	343485	617866	361824	494169	1.0746e+06	653927	214681	748959	713352	95611.7	151593	79165.9	95888.7	119285	113196	149536	392346	135059	149026	121581	2.9285e+06	87016.3	152227	167610	118147	82768.9	70440.7	131679	79069.8	154627	93100.9	118346	105074	108492
Ebelactone B	4.31929e+08	1.25611e+08	3.60057e+08	8.1202e+08	2.43824e+08	5.13873e+07	3.33284e+08	6.34179e+08	2.97583e+08	4.32169e+08	2.73993e+06	2.13706e+07	1.72984e+06	7.20985e+06	4.06382e+06	1.34098e+06	3.0131e+06	5.74432e+06	1.14381e+07	1.10293e+07	3.40677e+07	1.56406e+07	2.01317e+06	3.23211e+06	1.92697e+06	5.00153e+06	4.292e+06	2.78279e+06	1.47611e+07	2.45991e+06	2.39698e+07	3.95207e+06	9.5362e+06	4.93173e+06	7.19532e+06
Edaravone	454023	481336	438364	500328	418321	437821	387942	392152	398080	417481	177604	2.53994e+06	236880	2.7479e+06	7.56412e+06	330037	9.17439e+06	3.12122e+06	24350.7	2.78462e+06	3.78037e+06	8.90112e+06	1.52915e+06	5.11343e+06	2.52238e+06	1.35732e+06	1.19012e+06	1.44896e+06	549146	907689	3.91137e+06	226371	3.97132e+06	3.0401e+06	1.78033e+06
Eicosapentaenoic acid	1.40267e+06	1.14062e+06	1.11565e+06	1.16614e+06	1.13167e+06	1.10902e+06	1.21939e+06	954320	1.06142e+06	1.20176e+06	3.8625e+06	1.00108e+08	282386	1.7367e+06	1.41055e+06	3.53046e+06	516211	3.31425e+06	111224	3.22641e+08	3.79194e+07	4.50281e+07	3.79756e+06	2.15251e+06	915411	3.00791e+07	1.29849e+07	1.55614e+07	9.32127e+06	1.8707e+06	1.48934e+07	3.99037e+07	7.8454e+07	1.96173e+06	2.05626e+06
Eicosapentaenoic acid methyl ester	9.14681e+07	1.81741e+08	6.16294e+08	2.02108e+08	2.87238e+08	1.53086e+09	6.69114e+08	1.02574e+08	8.33911e+08	1.1052e+09	658727	992711	521734	720786	696073	486457	8.23153e+06	2.45141e+08	1.6809e+06	690570	1.71807e+06	3.1498e+06	725175	1.48817e+06	1.95391e+06	1.49947e+06	1.44142e+06	478887	919797	588689	1.98168e+06	702434	657581	587145	756374
Eicosapentanoic acid	348470	1.03106e+06	1.49033e+06	309310	1.30899e+06	1.50646e+06	895867	928926	555177	855253	2.7703e+07	1.31594e+07	605244	7.30492e+06	1.36165e+07	8.52177e+06	1.66749e+06	3.6617e+06	2.60205e+06	1.71825e+07	1.87632e+08	4.29091e+06	1.16609e+07	4.45758e+07	2.77444e+07	4.94418e+06	1.52472e+07	9.32835e+06	3.26729e+06	7.68455e+06	8.31135e+06	2.55155e+06	1.07368e+07	5.44641e+06	3.00575e+07
Elacytarabine	343103	418576	451961	510150	495662	345213	352527	407145	503614	472028	402341	405782	278594	383056	391536	326827	349356	402470	324023	477624	3.6441e+09	2.28445e+09	1.82109e+09	2.54129e+09	1.01656e+09	1.06109e+09	1.18162e+09	1.44034e+09	3.66951e+09	1.60497e+09	369674	301217	426619	406746	393691
Elaeokanine C	134619	158704	353658	321559	453247	184494	594508	184423	326898	172385	970385	1.79413e+06	193652	316509	1.69149e+06	363291	117816	191172	122143	231554	2.55555e+07	744460	3.91727e+06	1.02629e+06	569628	780095	2.18635e+06	2.12826e+06	176059	1.21201e+07	1.79881e+06	223860	1.46976e+06	1.46133e+06	1.62094e+06
Embelin	1.46339e+06	1.75362e+06	1.56228e+06	1.83079e+06	1.70793e+06	1.66514e+06	1.89134e+06	1.78414e+06	1.74958e+06	1.83275e+06	1.76128e+07	1.05436e+08	1.314e+07	2.30732e+07	2.26031e+07	2.82321e+07	1.13725e+06	1.1068e+06	1.15935e+06	2.40031e+08	3.60793e+07	1.99238e+08	2.0857e+07	9.26538e+07	3.43113e+08	1.22867e+08	2.01346e+08	2.10543e+08	1.7785e+07	1.11972e+08	1.09975e+08	2.24272e+07	1.1273e+08	1.09106e+08	1.11666e+08
Emblicanin A	4.35163e+08	3.638e+08	3.10031e+08	4.75882e+08	4.06582e+08	1.02517e+08	7.90146e+07	3.21191e+08	4.35833e+08	2.98729e+08	91827.1	207414	89661.3	85592.9	73694.5	101727	892936	1.07037e+07	5.27085e+06	664239	106412	71807.2	82072	67486.6	211296	91768.6	80645.8	74161.3	63972.8	76437.2	376595	78777.6	93472.6	73743.9	93529.7
Emblicanin B	2.29599e+08	2.75345e+08	3.0196e+08	1.71738e+08	1.26264e+08	1.87772e+08	1.86073e+08	2.6685e+08	1.04889e+08	2.65131e+08	361733	82798.9	88801.5	201587	101609	106731	4.56959e+06	3.5426e+07	3.03601e+07	1.08835e+06	312308	90241.2	87663.2	70151.7	314837	146900	87148.7	123465	87513.2	74691.2	134600	97617.2	273953	105011	209878
EN0350000	8.36204e+06	8.50641e+06	7.03296e+06	8.90335e+06	7.97771e+06	7.60188e+06	6.66697e+06	7.24647e+06	8.16151e+06	6.99145e+06	2.24547e+07	1.90927e+07	1.19836e+06	5.63981e+06	1.6847e+07	2.48218e+06	5.39845e+06	4.76575e+06	4.15092e+06	1.04789e+07	2.85027e+07	2.56565e+08	5.3807e+06	1.46841e+07	8.95959e+06	8.82045e+07	1.16191e+07	2.07031e+07	9.7985e+07	9.9374e+06	3.00591e+07	9.13144e+06	2.6515e+07	1.50607e+07	1.88649e+07
Entinostat	263328	1.20765e+06	646040	1.00663e+06	335413	667025	513528	1.21549e+06	782349	302226	208251	644584	115666	809369	414176	166330	157607	217245	132456	2.01541e+06	1.65935e+07	1.51928e+06	309635	2.97125e+06	754371	204457	534614	544679	157639	298127	776719	134761	806444	631814	708731
EPK	955911	1.07084e+06	955129	1.0406e+06	1.04629e+06	1.26075e+06	890974	1.01575e+06	1.03194e+06	944848	139399	571254	123754	3.34884e+06	4.19814e+06	1.77618e+06	1.70215e+06	1.67286e+06	36709.9	309733	3.72704e+06	2.68553e+06	3.35407e+06	2.90056e+07	1.44662e+07	1.12024e+06	2.06569e+06	2.49857e+06	116695	1.00368e+07	477975	144347	2.2282e+06	2.61171e+06	850724
Erucamide	1.26401e+07	1.14425e+07	1.07209e+07	1.09577e+07	1.04405e+07	9.29395e+06	1.06934e+07	1.17632e+07	1.32705e+07	1.07265e+07	8.44624e+06	9.61558e+06	2.92973e+06	4.28498e+06	5.34828e+06	3.25986e+06	7.15068e+06	7.91259e+06	6.94507e+06	1.47035e+07	1.66364e+07	8.56457e+10	4.81044e+06	1.08046e+07	7.39946e+06	2.0338e+07	9.95339e+06	6.64777e+07	5.26659e+06	8.41811e+09	1.08152e+07	4.44186e+06	8.52208e+06	5.08867e+06	6.00562e+06
Erucic acid	1.11682e+07	9.21994e+06	9.33664e+06	1.05855e+07	9.28664e+06	8.6308e+06	8.13039e+06	3.90368e+07	1.01512e+07	8.70968e+06	1.00726e+07	185080	108602	88161.5	225650	118821	135311	236844	116454	179623	49232.7	34637.1	77434.5	29899.5	38084.8	59623.6	61379.4	46768.1	23591.1	56679.9	422944	2.44351e+06	622055	424269	173523
Estrane	322039	177397	173150	478182	378179	446876	359552	171275	648271	548728	2.69607e+07	551541	638459	274274	1.38412e+06	324881	315519	323448	419769	411802	2.3661e+08	3.71875e+08	250831	1.49043e+08	433369	4.47393e+07	3.82369e+07	3.84959e+07	1.65447e+07	4.2529e+07	2.41991e+08	333020	332139	2.69876e+07	303703
Ethopabate	192516	137712	132054	94479.7	216737	96309.3	158320	167445	130465	107481	344202	4.27047e+06	558420	4.73889e+06	7.28967e+06	1.64165e+06	115778	441604	456647	3.69526e+06	1.44066e+07	1.2994e+07	4.94733e+06	1.56288e+07	4.56144e+06	3.34618e+06	4.31763e+06	5.05529e+06	307872	1.25065e+07	8.05861e+06	434532	7.97879e+06	7.77857e+06	1.24241e+06
Ethyl 2-acetyloctanoate	2.83786e+06	3.59246e+06	3.33623e+06	6.70179e+06	3.77462e+06	2.92898e+06	3.7722e+06	7.89794e+06	3.73905e+06	5.90269e+06	590531	844828	459268	684456	1.00658e+06	700631	843676	574219	938391	1.20989e+06	1.42989e+06	850949	952758	790961	214353	1.05463e+06	725454	678675	492319	173161	678444	597111	1.13218e+06	814704	799531
Ethyl 3,5,6-tri-O-benzyl-D-glucofuranoside	1.22855e+07	3.24402e+07	1.128e+07	1.67766e+07	2.159e+07	1.8471e+07	4.487e+07	2.10607e+07	2.12805e+06	1.19877e+07	258999	416588	100281	279522	301428	144628	103982	109296	100701	623847	692711	1.01127e+06	373702	481163	419404	504377	558914	550955	280532	447147	752705	277448	507528	330647	397857
Ethyl 3-oxohexanoate	1.13426e+06	658869	586227	747669	721680	1.03509e+06	744066	661112	1.03914e+06	960990	1.81049e+06	3.28445e+06	196379	4.1047e+06	6.35065e+06	735275	896545	300895	627657	6.8687e+06	5.93772e+06	5.3971e+06	4.64991e+06	8.52583e+06	4.32178e+06	1.20788e+07	4.99863e+06	4.37889e+06	879479	3.94701e+06	5.74191e+06	986200	5.85647e+06	4.9366e+06	2.75157e+06
Ethyl docosahexaenoate	238860	1.68179e+06	393787	424083	320279	191856	1.42613e+06	601254	266720	167561	532834	717492	132596	568374	652020	560828	2.29157e+07	1.49097e+08	2.58996e+07	2.05995e+06	1.47385e+06	1.05096e+06	677187	1.0068e+06	794932	538115	497135	515281	571477	465245	1.66387e+06	529215	993617	769844	765516
Ethyl eicosapentaenoic acid	160685	234049	140014	168323	198592	157113	372970	211317	107165	148881	131058	80931.1	76564.5	82349.5	81903.9	80426.2	87440.4	84686.6	81133.3	85007.6	204498	142084	142787	158844	105497	95802.3	107539	110317	185765	101743	80973.3	87861.5	84570.4	84948	86214.8
Ethyl Linoleate	791566	782628	775703	789160	797783	734137	743756	938343	773406	780398	608124	487022	162586	489450	546600	479168	504152	496316	521719	542638	2.34943e+07	1.39343e+07	1.16228e+07	1.40575e+07	5.27854e+06	7.19147e+06	7.05988e+06	8.08978e+06	2.38255e+07	6.65208e+06	722056	649941	518158	481093	451523
Ethyl palmitoleate	1.99018e+06	2.65772e+06	2.54553e+06	3.43767e+06	1.85094e+06	1.84094e+06	2.59199e+06	2.61518e+06	2.20027e+06	3.33635e+06	5.1434e+07	3.65675e+07	2.26057e+06	5.18384e+07	8.72328e+06	9.14953e+06	3.38152e+06	6.32869e+06	2.7311e+06	6.08028e+07	1.56058e+08	7.73962e+07	5.84172e+07	6.87592e+07	3.78418e+07	3.32295e+07	3.28728e+07	3.92495e+07	5.66101e+07	2.97184e+07	8.19207e+07	2.73244e+07	8.92125e+07	6.54333e+07	1.96318e+07
ETHYLENE GLYCOL DIOLEATE	2.63834e+06	2.14275e+06	3.02719e+06	3.83464e+06	2.41811e+06	1.78482e+06	1.66652e+06	2.34792e+07	2.40591e+06	2.80662e+06	1.28689e+06	62225.3	90085.7	67802.7	62062.2	67624.9	60132.4	59512.9	58023.7	59506.8	72053.1	75294.7	77139.2	61450.5	78568.4	84323	86508.9	76055.6	67367.2	75626.6	236749	4.21218e+06	97787	69038.6	65786.7
ethylestrenol	4.1073e+06	4.29132e+06	4.06727e+06	4.3589e+06	4.25462e+06	3.54884e+06	3.52931e+06	3.83982e+06	4.01926e+06	4.66313e+06	1.46544e+06	4.61902e+06	672239	1.91762e+06	2.0158e+06	780384	3.81897e+06	2.399e+06	3.56967e+06	9.36988e+06	7.58191e+06	2.14911e+09	2.70801e+06	2.64637e+06	2.26686e+06	6.06064e+08	1.51789e+08	1.52351e+08	2.77133e+06	9.81889e+06	4.6335e+06	1.42404e+06	2.56657e+06	1.79957e+06	2.35747e+06
Etoglucid	6.6138e+06	7.99462e+06	1.14982e+07	2.16553e+07	1.08149e+07	6.02053e+06	8.81795e+06	2.84486e+07	1.03217e+07	1.49993e+07	1.15887e+07	863977	1.05938e+06	812787	909962	747343	917809	1.5107e+06	1.2919e+06	1.90093e+06	339112	406298	308869	304211	310733	340422	378811	282138	261209	299622	1.59659e+06	722254	791766	878923	841638
Etoxazole	1.54851e+06	1.27438e+06	1.11509e+06	1.67611e+06	1.31845e+06	1.84464e+06	6.36841e+06	1.88931e+06	1.09508e+06	1.77587e+06	44549.8	47628.8	36506.8	50449.5	48651.3	39774.8	44028	38509.1	50840.6	39912.2	61799.2	49621.3	47620.2	66750.5	51806.2	42982.7	42429.4	39390.9	31189.5	54845.3	62713.5	45116.8	66142.4	66357.1	60346.6
Eugenol	7.71066e+06	7.69087e+06	5.52478e+06	5.32784e+07	1.30471e+07	5.43958e+06	2.87496e+06	7.4519e+06	2.66998e+07	5.6885e+06	131775	2.87187e+06	140317	121125	131450	114002	175734	1.14945e+06	242443	7.92312e+07	1.81055e+07	211618	115002	177699	173692	483645	150177	218236	4.17239e+07	236380	7.25038e+06	2.12166e+06	7.52153e+06	7.09462e+06	6.99625e+06
exo-4,4-Difluoro-N-[3-[3-(3-isopropyl-5-methyl-4H-1,2,4-triazol-4-yl)-8-azabicyclo[3.2.1]oct-8-yl]-1(S)-phenylpropyl]cyclohexanecarboxamide	181609	177605	156904	195601	173652	171314	144811	166963	205601	165150	3.66108e+06	1.26025e+07	79500.9	426380	1.0823e+06	2.40567e+06	172568	165831	146238	2.42405e+07	7.80602e+06	9.18199e+06	386482	559353	1.42029e+06	5.71876e+06	2.47283e+06	670517	232395	245989	8.62979e+06	6.24411e+06	4.97084e+06	246347	1.85104e+06
FAFAR HS-50	2.64714e+06	2.38161e+06	2.20408e+06	2.26168e+06	2.60671e+06	2.73034e+06	1.59203e+06	5.57265e+06	2.09613e+06	1.88324e+06	670210	130958	94359.4	75258.7	73979.8	87114.9	80297.3	207392	78885.4	338314	68131.7	63933.9	79221.9	61924.9	72194.9	80382.4	81592.4	72774.7	41638.4	75523.8	253297	600096	80207.1	80081.6	259807
Falcarindiol	2.01083e+06	1.81773e+06	471926	1.81869e+06	1.62903e+06	1.71927e+06	1.50503e+06	1.50509e+06	1.5959e+06	1.6076e+06	1.40667e+06	1.12848e+06	1.2564e+06	424023	1.6059e+06	1.02564e+06	2.23017e+06	1.8249e+06	1.96136e+06	1.39526e+06	2.28228e+06	4.55953e+07	1.52487e+06	1.53307e+06	1.4907e+06	1.74574e+06	1.25504e+06	1.24421e+06	1.38048e+06	1.46597e+06	1.8517e+06	1.51893e+06	1.59482e+06	493359	2.1208e+06
Falcarinone	1.85185e+06	5.82433e+06	756621	2.52087e+06	2.49011e+06	2.08292e+06	8.41265e+06	3.03425e+06	990048	2.06208e+06	1.10836e+06	1.00113e+06	229343	1.19104e+06	939094	394354	490802	446180	307893	1.6146e+06	2.85779e+06	1.17592e+07	1.03725e+06	2.28589e+06	2.06748e+06	788974	807628	902390	1.30956e+06	619514	2.25869e+06	464475	750146	976177	669680
Farnesylcysteine	198018	227009	236869	229763	234586	211435	229458	233563	201623	233939	108514	125167	88856	108419	107545	88723.3	119439	80965.7	127933	181255	1.51307e+06	444716	100504	143042	100571	142827	106884	130563	77000.1	105370	426759	102530	333677	301150	360680
Fenclonine	1.13012e+11	1.30397e+11	1.17043e+11	1.19431e+11	1.22656e+11	9.49982e+10	1.06907e+11	1.28365e+11	6.74353e+08	1.08273e+11	711008	765121	691655	644558	740937	705848	1.20116e+06	685759	707819	644883	703552	713791	796349	762926	710600	685432	663631	719681	614819	762734	773066	778360	789067	791797	706681
Fenestrel	104968	113179	99851.1	69575.5	118096	65976.5	70713.7	66169	101617	87952.7	1.10973e+06	458689	234561	621631	1.57605e+06	284706	319558	130319	172393	78149	2.74417e+06	808915	113143	357674	665375	1.6478e+06	1.04146e+06	1.02536e+06	261565	494827	1.66658e+06	191020	1.76024e+06	2.06574e+06	120424
Fenipentol	2.91767e+06	3.01459e+06	2.77019e+06	3.26862e+06	2.89436e+06	2.47803e+06	2.23823e+06	2.59512e+06	3.04658e+06	2.7103e+06	1.52345e+06	3.51531e+06	1.12244e+06	2.31947e+06	2.58244e+06	1.59187e+06	1.98224e+06	1.72671e+06	1.59546e+06	5.94723e+06	1.12634e+07	1.00746e+08	2.07324e+06	3.30874e+06	3.23105e+06	1.03017e+07	2.70488e+06	3.35837e+06	3.79187e+06	1.8911e+06	5.2441e+06	1.86883e+06	2.80972e+06	2.7996e+06	3.47578e+06
Fesoterodine	67488.6	67987.6	69540.9	66973.9	68448.2	70591.1	66861.4	66005.4	68854.5	67779.2	246380	1.7457e+06	67765.6	631992	562251	1.53718e+06	3.09082e+06	3.46367e+06	3.8376e+06	76092.9	1.03841e+06	1.21383e+06	118837	116904	185597	1.28654e+06	763078	866976	97146.1	2.16394e+06	5.63032e+06	342032	6.03767e+06	7.61868e+06	5.63184e+06
FG7175000	4.50913e+06	1.25279e+06	4.09551e+06	1.08845e+06	4.26737e+06	4.17273e+06	927121	4.2371e+06	1.98469e+06	4.34209e+06	2.57575e+06	1.32515e+07	7.23477e+06	1.2538e+07	1.20512e+07	9.12056e+06	6.60542e+06	1.21532e+07	119782	8.91671e+06	3.73981e+06	1.52887e+07	1.33984e+07	4.05343e+06	1.39702e+07	1.2211e+06	1.12861e+07	1.17528e+07	7.95213e+06	1.44119e+07	7.61216e+06	7.71876e+06	1.35042e+07	1.23988e+07	2.90646e+08
fosfestrol	6.45715e+06	6.84848e+06	7.81503e+06	8.81951e+06	6.03449e+06	6.7784e+06	6.7227e+06	3.39933e+06	6.40305e+06	6.14532e+06	79013.8	145488	68284	75680.2	90030.6	83479.4	162088	89543.8	229133	268265	108413	119655	78754.8	99681.3	96600.5	159111	110377	185562	81141.3	81475.8	111473	84413.1	97211.6	72520.7	85579
FPH	1.69064e+06	1.68934e+06	1.61735e+06	2.735e+06	1.95366e+06	2.64115e+06	8.84645e+06	2.48073e+06	1.677e+06	2.57042e+06	64637.9	67972.7	53644.4	101902	68686.8	56873	3.8988e+06	59957.4	1.23231e+07	52768.3	89844.3	65345.1	60776.9	90372.7	61556.1	51559.7	54315.5	54110.1	36047.2	88368.6	118062	75029.1	102440	99863.7	87282.6
frescolat ML	7.71031e+06	6.93093e+06	8.60511e+06	8.07313e+06	8.30855e+06	8.69059e+06	9.10092e+06	8.59685e+06	8.78411e+06	8.85371e+06	659880	909545	109815	157940	836482	114919	299894	732608	361477	287663	1.06892e+06	936277	759160	928352	821205	1.00232e+06	968282	925427	690973	672898	290095	558842	216560	772699	742042
Fructoselysine	1.38135e+06	2.05157e+07	3.49446e+07	1.9086e+07	2.7878e+07	8.69899e+06	1.61154e+06	2.34733e+07	2.51353e+07	2.72301e+07	2.73786e+06	1.15328e+07	133557	2.39475e+07	2.1657e+06	2.37255e+06	5.43265e+06	2.05719e+07	28189.5	4.90194e+06	1.6112e+06	1.57963e+07	4.05276e+06	1.65747e+06	926477	1.10584e+07	1.30728e+07	1.34455e+07	4.75855e+06	1.60385e+07	1.05813e+07	6.03223e+06	4.30504e+06	1.3694e+07	1.43691e+07
Furan Fatty Acid F6	1.46671e+06	1.6875e+06	1.61092e+06	1.58047e+06	1.5209e+06	1.44723e+06	1.38721e+06	1.40939e+06	1.58602e+06	1.52486e+06	1.2401e+06	2.88064e+06	145277	426550	2.20137e+06	277963	782377	751321	650592	1.90055e+07	6.18431e+06	2.09413e+07	1.39182e+06	1.88276e+06	2.59866e+06	6.39674e+06	618827	484314	7.06218e+06	725291	5.44997e+06	671191	1.19016e+06	875303	896178
Furanyl fentanyl	47672.2	34481.9	46581.9	35609.1	35575.4	36484.1	35140.1	38909	37180.3	37742.3	192081	641711	80474.5	1.01741e+06	1.84951e+06	245901	105607	66800.8	61020.5	1.65308e+06	3.95545e+06	2.62234e+06	1.43212e+06	171602	903716	1.22513e+06	1.72698e+06	2.13359e+06	74882.3	2.66211e+06	2.12274e+06	83838.5	140662	1.44253e+06	1.98216e+06
Furazolidone	349635	586539	1.03287e+06	335849	407895	356580	443745	964597	5.63069e+07	323907	1.0605e+07	4.90457e+07	97612.9	7.4264e+07	9.66741e+07	8.29916e+06	1.26169e+08	1.17788e+08	22806.8	9.98665e+07	1.32726e+08	8.92776e+07	6.8468e+07	3.91778e+07	2.79096e+07	6.93328e+07	6.53394e+07	6.8589e+07	9.0936e+06	5.19307e+07	6.33265e+07	4.97459e+06	6.40667e+07	6.45907e+07	5.72748e+07
Furomine	894026	1.02256e+06	813162	1.23181e+06	849609	821072	668817	914607	894292	795582	731105	871249	318432	844917	491252	467276	322264	309817	273213	1.74575e+06	2.35554e+06	1.41702e+10	892697	761727	638394	6.54556e+09	3.01011e+09	2.85259e+09	720947	1.37018e+08	1.53935e+06	661705	797735	391725	645981
FZ7700000	3.70616e+06	3.9014e+06	3.63176e+06	3.92114e+06	3.83615e+06	3.06134e+06	3.16804e+06	3.51818e+06	3.63122e+06	3.49298e+06	2.22613e+07	6.15713e+06	1.43187e+06	3.29258e+07	1.47011e+07	1.43478e+06	2.50189e+06	2.05063e+06	2.02238e+06	1.74274e+07	1.90301e+07	8.80346e+07	8.93815e+06	3.02454e+08	4.38609e+08	3.6727e+06	3.0346e+06	3.70271e+06	3.07959e+06	3.62879e+07	5.83315e+07	1.33616e+07	3.42659e+07	1.76513e+07	1.44428e+07
Gabapentin	3.641e+07	3.47265e+07	3.54656e+07	3.28737e+07	3.77425e+07	3.00707e+07	4.45007e+07	4.65576e+07	2.55232e+07	3.91989e+07	1.72991e+06	2.68311e+06	1.42796e+06	3.34559e+06	2.64072e+06	1.5526e+06	3.49696e+06	2.61549e+06	1.32423e+06	496493	1.08286e+06	3.08198e+06	2.2398e+06	4.13005e+06	2.07801e+06	2.24915e+06	2.07596e+06	1.91882e+06	1.53694e+06	2.20018e+06	2.2876e+06	1.3937e+06	2.17065e+06	2.1666e+06	2.15315e+06
Galactosylsphingosine	558791	582487	577969	565290	560022	556368	606498	555782	565223	582354	646071	264516	148871	195371	450032	166340	139846	117378	137301	537751	593300	9.10176e+06	161136	239655	262899	575044	258429	274605	160273	2.00886e+06	979119	169922	246330	473148	426260
Gallic acid	3.3549e+07	3.53349e+07	3.51372e+07	3.29334e+07	3.58636e+07	3.39164e+07	3.41072e+07	3.69923e+07	3.71125e+07	3.67136e+07	328041	345893	102590	334278	292120	164953	119882	120277	103395	720377	728189	1.18331e+06	419342	623263	505074	247241	231353	231133	379397	351033	723946	201434	405628	384841	348767
gambieric acid A	5.58663e+07	4.46913e+07	2.2205e+07	5.12573e+07	4.22633e+07	2.21237e+07	2.30708e+07	3.5352e+07	4.04793e+07	2.52712e+07	103523	205792	67040.4	275164	121982	79327.7	595842	1.04365e+06	3.96181e+06	683455	1.14878e+06	1.01058e+06	100922	170714	184241	736363	358077	183480	165941	144496	294264	102405	154484	111843	117762
gamma-Aminobutyric acid	8.57235e+06	8.58157e+06	1.03626e+07	1.02736e+07	1.09738e+07	1.03506e+07	1.1824e+07	1.07042e+07	6.56077e+06	1.16228e+07	1.27537e+06	1.87453e+07	1.16477e+06	9.65619e+06	1.66934e+07	4.69727e+06	1.70285e+07	1.09847e+07	14908.2	9.09023e+06	2.09247e+07	2.58434e+07	2.05506e+07	1.18474e+07	8.83275e+06	1.53535e+07	1.09138e+07	1.46186e+07	2.12985e+06	1.44953e+07	400144	2.98542e+06	1.24598e+07	1.2582e+07	1.0293e+07
gamma-Glu-gln	4.21196e+06	4.54421e+06	5.28269e+06	5.97846e+06	5.53657e+06	4.83636e+06	3.17942e+06	4.14278e+06	2.1545e+06	6.24417e+06	5.48462e+06	3.35903e+06	35465.6	6.2803e+06	3.09886e+06	3.33643e+06	5.84602e+06	4.04982e+06	11519.1	3.69583e+06	385978	3.34107e+06	192510	3.3554e+06	265256	5.90293e+06	3.20155e+06	3.59594e+06	4.11912e+06	127934	355526	3.87706e+06	3.86779e+06	3.81496e+06	3.7382e+06
gamma-L-glutamyl-L-tyrosine	490900	568736	506047	536664	796055	1.06632e+06	546134	952758	918731	602954	253189	1.7015e+07	181281	1.62731e+07	2.12733e+07	2.69771e+06	1.35135e+06	1.07594e+06	60606.7	1.29807e+07	2.35348e+07	1.6857e+07	1.29282e+07	8.83458e+06	5.07846e+06	1.84667e+07	7.489e+06	1.06896e+07	1.82328e+06	1.19221e+07	572502	960045	1.6178e+07	1.07641e+07	337445
Ganglioside GM1 (d18:1/24:0)	145494	175997	163363	145302	160245	160748	137553	162549	179222	186551	2.23812e+06	3.02564e+06	117069	3.12023e+06	7.17038e+06	377216	109675	104733	126197	7.48656e+06	1.05768e+07	1.48692e+06	4.21267e+06	8.43876e+06	3.33299e+06	2.72969e+06	2.818e+06	1.46114e+06	548818	1.1914e+06	4.93896e+06	187555	1.14399e+06	5.209e+06	4.36236e+06
g-Butyrobetaine	196571	168046	188755	203954	188731	154242	209337	142560	185436	182736	55662.8	313983	607902	865834	1.23921e+06	778790	957817	949923	5.25226e+07	744791	2.49825e+06	965373	878392	4.41818e+06	918702	1.07399e+06	83788.2	569390	47672.7	962486	1.34983e+06	692976	1.29104e+06	808714	1.02864e+06
Gemfibrozil	473396	2.48578e+06	8.45082e+06	4.33541e+06	437008	470146	2.33152e+06	3.0013e+06	1.59375e+07	94152.6	2.33195e+06	7.36138e+06	655018	8.32515e+06	1.15751e+07	1.90376e+06	2.15474e+06	446227	436493	1.46042e+07	1.6393e+07	6.33772e+06	1.12226e+07	2.92553e+06	1.04795e+07	7.27873e+06	9.57521e+06	1.02261e+07	1.03829e+06	1.4401e+07	1.51321e+07	1.18874e+06	1.21698e+07	1.36971e+07	1.42522e+07
Gentian violet	222353	267088	272194	321218	317490	210179	220423	289552	165138	205597	145113	165060	123925	1.75107e+06	440893	138575	114704	158048	137704	125912	5.68205e+07	379982	181156	247365	172128	150555	2.40563e+06	3.21706e+06	89989.6	181981	682628	149665	790795	796741	771920
[truncated: 689 more rows]

## Sheet: Table S6
Table S6: Gut microbial metabolites
metab	NC1	NC2	NC3	NC4	NC5	NC6	NC7	NC8	NC9	NC10	BM1	BM2	BM3	BM4	BM5	BM6	BM7	BM8	BM9	BM10	HM1	HM2	HM3	HM4	HM5	HM6	HM7	HM8	HM9	QC01	QC02	QC03	QC04	QC05	QC06
[truncated: 3,130 more rows]
